# Supplementary material for: Efficacy and safety of low molecular weight heparin compared to unfractionated heparin for chronic outpatient hemodialysis in end stage renal disease: systematic review and meta-analysis
Source: PeerJ. 2015 Mar 10;3:e835. doi: 10.7717/peerj.835 (PMC4359121; doi:10.7717/peerj.835)
Supplement: Data S1 — Contains all retrieved citations. [file peerj-03-835-s007.zip]

Archive with 1 entries (1 files):
- Final data.xlsx
