# Supplementary material for: Efficacy and safety of low molecular weight heparin compared to unfractionated heparin for chronic outpatient hemodialysis in end stage renal disease: systematic review and meta-analysis
Source: PeerJ. 2015 Mar 10;3:e835. doi: 10.7717/peerj.835 (PMC4359121; doi:10.7717/peerj.835)
Supplement: Data S1 — Contains all retrieved citations. [file peerj-03-835-s007.zip › Final data.xlsx]

## Sheet: MasterSheet
Serial #	Record	Author	Year	Date	Title	Journal	Volume	Issue	Pages	Abstract	Accession ID	Random Sort	Screener	Eligible Fulltext (Yes=retrieve full text)
1	299	Y. G. Kim	2003	Oct	Anticoagulation during haemodialysis in patients at high-risk of bleeding	Nephrology (Carlton)	8 Suppl		S23-7	Routine haemodialysis is performed with systemic anticoagulation, usually with heparin, to prevent thrombosis in the extracorporeal blood circuit. However, systemic anticoagulation can produce haemorrhagic complications in patients at high risk of bleeding. To minimize the risk of bleeding, a number of alternative regimens have been proposed: regional heparinization with protamine reversal; minim…	15012687	0.000134158
2	1166	A. Rodgers	2009		Maggots for the management of purpura fulminans in a paediatric patient	Wounds UK	5	4	141-145			0.000446637
3	727	M. Cozzolino;I. Brenna;P. Ciceri;E. Volpi;D. Cusi;D. Brancaccio	2011		Vascular calcification in chronic kidney disease: A changing scenario	J Nephrol	24	SUPPL. 18	2012-03-10	Vascular calcification (VC) is one of the most dramatic consequences of chronic kidney disease (CKD). It has been considered a passive process, resulting essentially from mineral metabolism disorders and alterations in calcium and phosphate balance. But during the last decade, it has been elucidated how VC is not only a passive but more properly an active process, in which different factors are d…		0.000527485
4	2073		2006		A patient with undiagnosed diabetes and coronary artery disease	Cardiology Review	23	5	17			0.00148379
5	48	H. Resic;N. Kukavica;V. Sahovic;F. Masnic	2010	Apr	Different effects of low weight molecular heparin and unfractioned heparin on lipid profile and coagulation at haemodialysis patients	Bosn J Basic Med Sci	10 Suppl 1		S56-62	Each haemodialysis treatment requires the application of anticoagulation medicines, which will prevent coagulation in extracorporal blood circulation. In this study we try to determine the quality of admitted anticoagulant and his effect on lipid profile on hemodialysis patients after twelve months. We were applying standard heparin and low weight molecular heparin (LWMH). During our study we was…	20433433	0.00155125
6	2499	J. J. Kazama;K. Omori;N. Higuchi;N. Takahashi;Y. Ito;H. Maruyama;I. Narita;T. L. Cantor;P. Gao;F. Gejyo	2004		Intact PTH assay overestimates true 1-84 PTH levels after maxacalcitol therapy in dialysis patients with secondary hyperparathyroidism	Nephrology Dialysis Transplantation	19	4	892-897	Background. Although the so-called intact parathyroid hormone (iPTH) assay detects not only true 1-84 PTH (1-84PTH) but also large C-terminal PTH fragments, it remains inconclusive whether the 1-84PTH assay is more useful in clinical practice. Previous studies have shown that the results of these two PTH assays in dialysis patients are closely correlated. Methods. Chronic dialysis patients whose …		0.00160909
7	1604	M. Marble;R. R. McGoey;E. Mannick;B. Keats;S. S. Ng;S. Deputy;H. Gereighty;E. Schmidt-Sommerfeld	2008		Living related liver transplant in a patient with argininosuccinic aciduria and cirrhosis: Metabolic follow-up	Journal of Pediatric Gastroenterology and Nutrition	46	4	453-456			0.00179765
8	217	L. Coli;G. Donati;G. Cianciolo;C. Raimondi;G. Comai;L. Panicali;V. Nastasi;D. C. Cannarile;F. Gozzetti;M. Piccari;S. Stefoni	2006	Jul-Sep	Anticoagulation therapy for the prevention of hemodialysis tunneled cuffed catheters (TCC) thrombosis	J Vasc Access	7	3	118-22	BACKGROUND: Chronic oral anticoagulation is currently used to avoid thrombosis and the malfunction of tunneled cuffed catheters (TCCs) for hemodialysis (HD). The aim of the study was to assess the efficacy of early warfarin administration, after TCC placement, in comparison to its administration after the first thrombosis or malfunction event of the TCC. PATIENTS AND METHODS: One hundred and fort…	17019663	0.00179933
9	238	M. J. Hursting;J. Dubb;C. N. Verme-Gibboney	2006	Jan	Argatroban anticoagulation in pediatric patients: a literature analysis	J Pediatr Hematol Oncol	28	1	2012-04-10	Argatroban, a direct thrombin inhibitor, is approved in the United States in adults as an anticoagulant for prophylaxis or treatment of thrombosis in heparin-induced thrombocytopenia (HIT) and in adults with or at risk for HIT undergoing percutaneous coronary intervention. The authors conducted a literature analysis to characterize the uses, dosing patterns, and safety of argatroban anticoagulati…	16394885	0.00225172
10	3732	P. Krisper;R. Stauber;B. Haditsch;M. Trauner;H. Holzer;D. Schneditz	2004		MARS versus PROMETHEUS: comparison of reduction ratios (RR) as a measure of treatment dose in two different liver detoxification devices [EASL abstract]	J Hepatol		Suppl 1	69-70	Extracorporeal liver detoxification is an evolving treatment option for severe liver failure and its complications. Quantification of delivered treatment dose is a prerequisite for accurate scientific and clinical work in this promising field. The bilirubin reduction ratio (BRR = 1 - post-treatment bilirubin/pre-treatment bilirubin) provides a simple measure in correspondence to the urea reductio…	CN-00498083	0.00238991
11	1903	G. Lacerda;T. Krummel;C. Sabourdy;P. Ryvlin;E. Hirsch	2006		Optimizing therapy of seizures in patients with renal or hepatic dysfunction	Neurology	67	12 SUPPL. 4	S28-S33	Patients with epilepsy may suffer from renal or hepatic diseases that interfere with their antiepileptic drug (AED) treatment. Furthermore, such diseases may themselves cause seizures. Reduced renal function and hypoalbuminemia lead to accumulation of renally excreted AEDs, such as gabapentin, vigabatrin, topiramate, levetiracetam, and phenytoin. Valproate, lamotrigine, and benzodiazepines are le…		0.00299774
12	446	M. Moia;G. Graziani;P. M. Tenconi;I. Martinelli;C. Ponticelli	1997	Apr-Jun	Rationale for the use of a low molecular weight heparin during hemodialysis with polysulphone membrane in uremic patients	Ann Ital Med Int	12	2	67-71	We carried out an open, randomized, cross-over study to test the rationale for use of a low molecular weight heparin during hemodialysis with polysulphone membranes. Ten uremic patients (6 men, 4 women, mean age 50 +/- 11 years, range 31-70) in chronic hemodialysis underwent paired filtration dialysis with either low molecular weight heparin or unfractionated heparin, then crossed over to the oth…	9284597	0.00452316
13	2752	F. C. Trespalacios;A. J. Taylor;L. Y. Agodoa;K. C. Abbott	2002		Incident acute coronary syndromes in chronic dialysis patients in the United States	Kidney Int	62	5	1799-1805	Background. Patients on dialysis have a disproportionately high rate of cardiovascular disease (CVD). However, the incidence and risk factors for incident acute coronary syndromes (ACS) have not been previously assessed in dialysis patients. Methods. We analyzed the United States Renal Data System (USRDS) Dialysis Morbidity and Mortality Study (DMMS) Wave II in a historical cohort study of ACS. D…		0.00482877
14	606	L. Cao;N. Young;H. Liu;S. Silvestry;W. Sun;N. Zhao;J. Diehl;J. Sun	2012		Preoperative aspirin use and outcomes in cardiac surgery patients	Annals of Surgery	255	2	399-404	Background: The effects of preoperative aspirin use on outcomes of cardiac surgery patients remain uncertain. This study was aimed to evaluate the effect of preoperative aspirin use on major outcomes in cardiac surgery patients. Methods: An observational cohort study was performed on consecutive patients (n = 4256) undergoing cardiac surgery in 2 tertiary hospitals. Of all patients, 2868 patients…		0.00534786
15	57	R. Roncon-Albuquerque, Jr.;A. Beco;A. L. Ferreira;C. Gomes-Carvalho;A. Costa;J. Frazao;M. Pestana;P. von Hafe	2010	Apr	Therapeutic implications of heparin-induced thrombocytopenia complicating acute hemodialysis	Clin Nephrol	73	4	326-30	Although patients undergoing acute hemodialysis (HD) constitute a group at risk for heparin-induced thrombocytopenia (HIT), the optimal therapeutic strategy remains undefined. We describe a case of HIT complicated with right subclavian vein thrombosis in a patient with chronic renal insufficiency undergoing acute HD for oligoanuria and pulmonary edema. Circulating anti-heparin-PF4 complex antibod…	20353743	0.00573057
16	750	D. W. Donker;L. Peeters;W. N. K. A. van Mook	2011		Peripartum cardiomyopathy: An intensivist's perspective	Current Women's Health Reviews	7	2	203-216	Peripartum cardiomyopathy (PPCMP) is a relatively rare form of dilated cardiomyopathy with unknown etiology. A generally accepted definition comprises the following criteria: 1) cardiac failure occurring in the last month of pregnancy or within 5 months after delivery; 2) absence of an alternative cause for the cardiomyopathy; 3) absence of heart disease before the last month of pregnancy and 4) …		0.0063894
17	492	J. E. Taylor;J. J. Belch;M. McLaren;I. S. Henderson;W. K. Stewart	1993	Jul	Effect of erythropoietin therapy and withdrawal on blood coagulation and fibrinolysis in hemodialysis patients	Kidney Int	44	1	182-90	Erythropoietin (EPO) therapy in hemodialysis patients may be associated with an enhanced risk of vascular access and extracorporeal thrombosis. Assessment of blood coagulation and fibrinolysis was performed monthly on a group of 21 hemodialysis patients treated with EPO, and on four iron-deficient hemodialysis patients treated with iron dextran infusions alone. Seventeen of the EPO treated patien…	8355460	0.00641318
18	303	V. Farooq;J. Hegarty;T. Chandrasekar;E. H. Lamerton;S. Mitra;J. B. Houghton;P. A. Kalra;S. Waldek;D. J. O'Donoghue;G. N. Wood	2004	Mar	Serious adverse incidents with the usage of low molecular weight heparins in patients with chronic kidney disease	Am J Kidney Dis	43	3	531-7	BACKGROUND: The aim of the study is to describe serious adverse events in patients with renal insufficiency administered low molecular weight heparins (LMWHs). METHODS: Systematic case note review from July 2002 to March 2003, Hope Hospital, Salford, UK, was used. RESULTS: Ten patients experienced an adverse incident on LMWH therapy. Five patients were on maintenance hemodialysis therapy, and 1 p…	14981611	0.00651741
19	1001	A. Takemasa;Y. Ishii	2010		Acute Lung Injury/Acute Respiratory Distress Syndrome (ALI/ARDS) - The mechanisms, present therapeutic strategies and future perspectives	Respiration and Circulation	58	6	555-564			0.00669273
20	1328	I. Gall;J. Moore	2009		Renal failure and its treatment	Anaesthesia and Intensive Care Medicine	10	6	300-306	Impaired renal function is increasingly common amongst hospital patients and is associated with significant morbidity and mortality. There has been a recent shift from traditional methods of assessing the glomerular filtration rate (GFR) towards biochemistry laboratories routinely reporting formulaic estimates of GFR. Knowledge of the treatment of and pathophysiological complications associated w…		0.0069127
21	3679	S. H. Kim;K. I. Song;J. W. Chang;S. B. Kim;S. A. Sung;S. K. Jo;W. Y. Cho;H. K. Kim	2006		Prevention of uncuffed hemodialysis catheter-related bacteremia using an antibiotic lock technique: a prospective, randomized clinical trial	Kidney Int		1	161-4	As a result of the high rate of infection, the NKF-K/DOQI guidelines recommended that an uncuffed catheter (UC) should not be used for longer than three weeks. However, the findings of the Dialysis Outcomes and Practice Patterns Study recognized that 48% of new hemodialysis patients in the US and 75% in Europe used UC for temporary access during arteriovenous fistula or graft maturation. The anti…	CN-00553806	0.00701938
22	2660	J. L. Probstfield	2003		How cost-effective are new preventive strategies for cardiovascular disease?	American Journal of Cardiology	91	10 SUPPL. 1	22G-27G	Costs of providing a particular medical service can be measured, but it is more difficult to assess whether the service provides good value for the money spent. Rigorous trials have demonstrated the health benefits connected with interventions for treatment and prevention of cardiovascular disease (CVD), and in-depth analyses of the costs associated with many of those interventions have been perf…		0.00750859
23	2579	T. Nakamura;C. Ushiyama;S. Osada;T. Inoue;N. Shimada;H. Koide	2003		Effect of low-density lipoprotein apheresis on plasma endothelin-1 levels in diabetic hemodialysis patients with arteriosclerosis obliterans	Journal of Diabetes and its Complications	17	6	349-354	Endothelin (ET)-1 has been implicated in the pathogenesis of diabetes, arteriosclerosis, and chronic renal failure. We studied whether low-density lipoprotein (LDL) apheresis alters plasma ET-1 levels in diabetic hemodialysis patients with arteriosclerosis obliterans (ASO). Plasma ET-1 levels were measured in 30 healthy control subjects (Group A), 30 diabetes patients without ASO (Group B), 20 di…		0.00774424
24	2833	A. Pervez;M. Ahmed;S. Ram;C. Torres;J. Work;F. Zaman;K. Abreo	2002		Antibiotic lock technique for prevention of cuffed tunnel catheter associated bacteremia	Journal of Vascular Access	3	3	108-113	Background: Central venous cuffed tunnel catheters are commonly used for short term or long term hemodialysis access. However, catheter-associated bacteremia is a common complication. It has been suggested that the addition of antibiotics to the catheter during the interdialytic interval results in a decrease in bacterial colonization and thereby a decrease in catheter associated infections. To t…		0.00812671
25	964	J. O. J. Davies;P. Patel;Z. Zoumot	2010		Diagnosing heparin induced thrombocytopenia in critically ill patients	Intensive Care Med	36	8	1447-1448			0.00835376
26	1773	K. J. Hardy;N. J. Furlong;S. A. Hulme;S. V. O'Brien	2007		Delivering improved management and outcomes in diabetic kidney disease in routine clinical care	British Journal of Diabetes and Vascular Disease	7	4	172-178	Aim: To examine the impact of service re-design on management and outcomes in type 2 diabetic patients with microalbuminuria and diabetic nephropathy. Methods: The impact of implementation of evidence-based processes of care (blood pressure [BP] control, glycaemic control, renin-angiotensin-aldosterone system blockade, aspirin and cholesterol-lowering therapy, and smoking cessation) on progressio…		0.00843506
27	3337		1994		Collaborative overview of randomised trials of antiplatelet therapy - II: Maintenance of vascular graft or arterial patency by antiplatelet therapy	Br Med J	308	6922	159-168	Objective - To determine the efficacy of antiplatelet therapy in maintaining vascular patency in various categories of patients. Design - Overviews of 46 randomised trials of antiplatelet therapy versus control and 14 randomised trials comparing one antiplatelet regimen with another. Setting - Randomised trials that could have been available by March 1990 and in which vascular graft or arterial p…		0.00849947
28	3421	R. T. Bailey Jr;J. A. Ursick;K. L. Heim	1986		Heparin-associated thrombocytopenia: A prospective comparison of bovine lung heparin, manufactured by a new process, and porcine intestinal heparin	Drug Intelligence and Clinical Pharmacy	20	5	374-378	Heparin-associated thrombocytopenia has been reported most commonly with bovine lung preparations. We prospectively evaluated the incidence of thrombocytopenia in 43 patients receiving intravenous continuous infusions of either bovine lung heparin, manufactured by a new process, or a standard porcine intestinal mucosa heparin for a minimum of five days in a double-blind, randomized fashion. The d…		0.00883216
29	3982	K. E. Ryan;D. A. Lane;A. Flynn;H. Ireland;M. Boisclair;J. Shepperd;J. R. Curtis	1992		Antithrombotic properties of dermatan sulphate (MF 701) in haemodialysis for chronic renal failure	Thromb Haemost		5	563-9	The therapeutic potential of the glycosaminoglycan (GAG), dermatan sulphate (DS), as an antithrombotic agent in humans has yet to be established. We have performed dose ranging studies of DS to determine its effectiveness as an antithrombotic agent in patients (n = 6-8) undergoing haemodialysis for chronic renal failure. In an initial study, Study 1, i.v. bolus doses of 2-4 mg/kg and 5-6 mg/kg DS…	CN-00089152	0.00922492
30	1920	B. Alioglu;Z. Avci;E. Baskin;F. Ozcay;I. C. Tuncay;N. Ozbek	2006		Successful use of recombinant factor VIIa (NovoSeven) in children with compartment syndrome: Two case reports	Journal of Pediatric Orthopaedics	26	6	815-817	Compartment syndrome (CS) is an uncommon bleeding manifestation in patients with liver failure and end-stage renal disease (ESRD). Although prompt intervention is paramount in preventing the tissue necrosis and the permanent functional deficits that may be associated with untreated CS, the indications for initiating therapies for children with CS are not standardized. In this report, we present 2…		0.00945961
31	3355	J. Duclos	1993		Is it justifiable to use antiplatelet drugs as a universal protection in patients with chronic glomerular damage?	Rev Med Chil	121	3	286-291	In many renal diseases, glomerular thrombosis may play an important role in the development of glomerular sclerosis and progression of renal failure. The aim of this study was to assess the effect of antiplatelet agents on the evolution of patients with chronic glomerular disease. Twenty four patients aged 48 +/- 17 years (21 with idiopathic glomerulonephritis, one with systemic lupus erythematos…		0.00979283
32	2130	W. Laleman;A. Wilmer;P. Evenepoel;C. Verslype;J. Fevery;F. Nevens	2006		Review article: Non-biological liver support in liver failure	Alimentary Pharmacology and Therapeutics	23	3	351-363	Liver failure, whether acute or acute-on-chronic, remains an important cause of morbidity and mortality. The lack of liver detoxification, metabolic and regulatory functions of the liver leads to life-threatening complications, such as renal failure, altered immune response, hepatic coma and systemic haemodynamic dysfunction, eventually culminating in multiorgan failure. Current medical therapy i…		0.00984082
33	3814	Y. G. Prall;K. K. Gambhir;I. A. Cruz;J. Blassingale;F. R. Ampy	2000		Acetylcholinesterase activity in chronic renal failure	Life Sciences		9	835-845	Twenty healthy subjects and 39 Chronic Renal Failure patients (CRF-patients) maintained on chronic hemodialysis were used in this investigation to study the changes in acetylcholinesterase (AChE) activity of red blood cells (RBCs). The CRF-patients were all undergoing hemodialysis treatment. AChE activity from the CRF-patients was determined before and after dialysis. An additional objective was …	CN-00338916	0.0102674
34	2332	B. D. Atwater;M. T. Roe;K. W. Mahaffey	2005		Platelet glycoprotein IIb/IIIa receptor antagonists in non-ST segment elevation acute coronary syndromes: A review and guide to patient selection	Drugs	65	3	313-324	Platelet glycoprotein (Gp) IIb/IIIa receptor antagonists improve outcomes in patients with acute coronary syndromes without persistent ST-segment elevation, but relative effects depend on appropriate patient selection. Recent data from the CRUSADE (Can Rapid Risk Stratification of Unstable Angina Patients Suppress ADverse Outcomes with Early Implementation of the ACC/AHA Guidelines) quality impro…		0.0103919
35	1534	N. Johnston;H. Dargie;A. Jardine	2008		Diagnosis and treatment of coronary artery disease in patients with chronic kidney disease	Heart	94	8	1080-1088			0.0114823
36	3365	L. A. Sequeira;R. E. Cutler	1992		Muromonab CD3 (orthoclone OKT3(registered trademark)): Part 2, adverse effects, clinical trials, and therapeutic use	Dialysis and Transplantation	21	6	353-354+356+358+360-361+367-368			0.0115875
37	438	H. H. van Barlingen;A. van Beek;D. W. Erkelens;T. W. de Bruin	1997	Aug	Danaparoid: an antithrombotic agent without major impact on triglyceride hydrolysis capacity in humans	J Intern Med	242	2	125-9	OBJECTIVES: Heparin is a widely used antithrombotic drug. Besides its anticoagulant properties, it also has a marked influence on lipid metabolism, by decreasing serum lipolytic activity due to lipase depletion from vascular sites and stores. Especially in haemodialysis patients who receive heparin during every dialysis session, and in hypertriglyceridaemic patients, decreasing lipolytic activity…	9279289	0.0119483
38	3321	T. Shigemoto;H. Shimaoka;K. Atagi;M. Satani	1994		Optimal anticoagulation during continuous hemofiltration and continuous hemodialysis for patients with multiple organ failure	Japanese Journal of Artificial Organs	23	2	380-384	Heparin has been used as the anticoagulant for continuous blood purification (CBP: continuous hemofiltration and continuous hemodialysis) despite of its possible association with hemorrhage in the treatment of patients with multiple organ failure (MOF). Inhibitors of serine protease (ISP) were successfully developed and the incidences of bleeding complication with ISP were significantly lower tha…		0.0126229
39	2109	F. Rosner	2006		Patient noncompliance: Causes and solutions	Mount Sinai Journal of Medicine	73	2	553-559	This essay examines the subject of patient noncompliance with prescribed medications or other health regimens and its possible causes, and discusses possible solutions. Noncompliance or nonadherence to prescribed medical regimens may have serious detrimental effects on the patient's health and quality of life, and may lead to further morbidity or mortality. Proposed solutions to the problem of no…		0.0127691
40	3061	A. Zingale	1999		Management of chronic subdural hematoma in patients treated with anticoagulation	Journal of Neurosurgical Sciences	43	4	277-284	Background. The diffusion of the surgical technique of cardiac valve replacement with metallic prostheses, as well as bypass graft in the arterial occlusive disease of the lower extremities, both requiring permanent oral anticoagulation, has increased the number of patients affected by chronic subdural hematoma that can be diagnosed at an earlier stage of this disease with the advent of the CT. M…		0.0133972
41	308	M. Monchi;D. Berghmans;D. Ledoux;J. L. Canivet;B. Dubois;P. Damas	2004	Feb	Citrate vs. heparin for anticoagulation in continuous venovenous hemofiltration: a prospective randomized study	Intensive Care Med	30	2	260-5	OBJECTIVE: To compare the efficacy and safety of adjusted-dose unfractionated heparin with that of regional citrate anticoagulation in intensive care patients treated by continuous venovenous hemofiltration (CVVH). DESIGN AND SETTING: Prospective, randomized, clinical trial in a 32-bed medical and surgical ICU in a university teaching hospital. PATIENTS: ICU patients with acute renal failure requ…	14600809	0.0140405
42	486	I. Reach;H. E. Thebaud;C. A. Dupuy;H. Kuntziger;A. Debure;P. Fievet;G. Thoumazou;F. de Groc;D. Teboulle;S. Combe;et al.	1994		[Optimization of enoxaparin dose in the prevention of coagulation in the circuits of hemodialysis: results of a multicenter study]	Nephrologie	15	6	395-401	In order to define the optimal dosage of a low molecular weight enoxaparine (Lovenox) in the prevention of clotting in extracorporeal circulation during hemodialysis, a multicentre trial was conducted in 72 patients dialysed in seven hemodialysis units. During three weeks, these patients received as antithrombic treatment a single injection of enoxaparine at the beginning of the session. The init…	7862229	0.0144654
43	1602	S. D. Grosse	2008		Assessing cost-effectiveness in healthcare: History of the $50,000 per QALY threshold	Expert Review of Pharmacoeconomics and Outcomes Research	8	2	165-178	Cost-effectiveness analyses, particularly in the USA, commonly use a figure' of $50,000 per lifesyear or quality-adjusted life-year gained as a threshold for assessing the cost-effectiveness of an intervention. The history of this practice is ill defined, although it has been linked to the end-stage renal disease kidney dialysis cost-effectiveness literature from the 1980s. The use of $50,000 as …		0.0148437
44	1193	F. Piovella;S. Barco;M. Barone;C. Beltrametti;M. De Amici	2009		The administration of fondaparinux in strongly suspected heparin-induced thrombocytopenia (HIT): Further evidence of its safety and efficacy, and need for a controlled randomized study	Blood	114	22		Introduction: Heparin-induced thrombocytopenia (HIT), alone or associated with thrombosis (HITT), may develop during anticoagulant treatment with unfractionated heparin (UFH) or low-molecular weight heparin (LWMH). Fondaparinux is a selective inhibitor of coagulation factor Xa which apparently does not react with anti-PF4/heparin antibodies in in vitro testing. Methods: From january 2005 to decem…		0.015475
45	1048	M. H. Glickman	2010		A hybrid graft/catheter Device - Are we smarter now that we have used it for 2 years?	Journal of Vascular Access	11	3	253-254	In May 2008, the FDA approved the use of a new device for hemoaccess. This device, now known as the HeRo device is composed of standard ePTFE graft attached to a silicone outflow component that reduces the need for a venous anastomosis. This device is primarily used in patients with central vein stenosis and those patients with history of multiple failed access grafts. We have reported on the lar…		0.0156586
46	1199	E. Minar;M. Schillinger	2009		Effect of dipyridamole plus aspirin on hemodialysis graft patency	Zeitschrift fur Gefassmedizin	6	3	48			0.0162471
47	2302	S. Mitzner;S. Klammt;J. Stange;C. F. E. Noldge-Schombyrg;R. Schmidt	2005		Extracorporeal blood purification in severe liver failure with the albumin dialysis MARS(registered trademark) - Impact on relevant intensive care parameters	Anasthesiologie Intensivmedizin Notfallmedizin Schmerztherapie	40	4	199-206	Extracorporeal liver support methods have been tested for over 50 years now. Standard techniques of blood purification like dialysis, adsorption, hemo- and plasmafiltration as well as bioreactor-based approaches using liver cells or tissues have been used. Most clinical experience, however, is limited to use in acute liver failure (ALF). Since 1993, the Molecular Adsorbent Recirculating System (M…		0.0163893
48	1474	C. C. Beeson;E. J. Lamb;S. E. O'Riordan	2008		Chronic kidney disease in older people: Diagnosis, pathogenesis and management	Reviews in Clinical Gerontology	18	4	245-256			0.0165311
49	3145	H. Hoffmann;A. Markewitz;E. Kreuzer;K. Reichert;M. Jochum;E. Faist	1998		Pentoxifylline decreases the incidence of multiple organ failure in patients after major cardio-thoracic surgery	Shock (Augusta, Ga.)	9	4	235-240	We assessed the safety and efficacy of intravenous pentoxifylline [3,7-dimethyl-1-(5-oxohexyl)-xanthine] in patients at risk for developing multiple organ failure after major cardio-thoracic surgery in a single-center, randomized, placebo-controlled study. Of 816 consecutive patients who underwent major cardio-thoracic surgery, 40 who had Acute Physiology and Chronic Health Evaluation II score va…		0.0165996
50	2688	D. Weatherill;I. Morgan;F. O'Kane;J. Salinas;R. Smit;H. Traeger;H. Gietman;K. Pilley;A. Stragier;R. Nystrand;H. Polaschegg;N. Venkataraman;L. Lindley;S. Shaldon;P. Philip Andrysiak;J. Y. De Vos	2003		Renal Care Journal Club discussion summary	EDTNA-ERCA Journal	29	2	106-108			0.0166652
51	2537	A. Pares;J. Caballeria	2004		Physiopathological bases for the treatment of acute alcoholic hepatitis	Gastroenterología y hepatología	27 Suppl 1		30-39			0.0168287
52	856	C. A. Herzog	2011		Kidney disease in cardiology	Nephrology Dialysis Transplantation	26	1	46-50	Topics covered in this review include the relation of estimated glomerular filtration rate, proteinuria and outcome; sudden cardiac death; contrast-induced acute kidney injury (CI-AKI); imaging; clinical trials targeting cardiovascular disease in chronic kidney disease (CKD) patients; and treatment of ischemic heart disease and valvular disease. Several studies reinforce the importance of CKD in …		0.017033
53	1547	D. A. Hoppensteadt;R. Wahi;C. Adiguzel;O. Iqbal;E. Ramacciotti;R. L. Bick;H. L. Messmore;V. Bansal;J. Fareed	2008		Contaminant in the recalled unfractionated heparin preparations: Where is the problem?	Clinical and Applied Thrombosis/Hemostasis	14	3	261-266			0.0171959
54	2021	R. Charif;A. Davenport	2006		Heparin-induced thrombocytopenia: An uncommon but serious complication of heparin use in renal replacement therapy	Hemodialysis International	10	3	235-240	Heparin-induced thrombocytopenia (HIT) is an uncommon but potentially life-threatening complication of heparin therapy. Hemodialysis and hemofiltration patients are regularly exposed to heparin, which is used for extracorporeal anticoagulation. Type II HIT (HIT-II) is the rarer immune-mediated form and is of huge clinical significance. The clinical manifestation of HIT-II is characteristically wi…		0.0173604
55	2753	R. A. Viola;K. C. Abbott;P. G. Welch;R. J. McMillan;A. M. Sheikh;C. M. Yuan	2002		A multidisciplinary program for achieving lipid goals in chronic hemodialysis patients	BMC Nephrol	3		2012-01-07	Background: There is little information on how target lipid levels can be achieved in end stage renal disease (ESRD) patients in a systematic, multidisciplinary fashion. Methods: We retrospectively reviewed a pharmacist-directed hyperlipidemia management program for chronic hemodialysis (HD) patients. All 26 adult patients on chronic HD at a tertiary care medical facility were entered into the pr…		0.0176127
56	58	M. F. El-Chami;P. Kilgo;V. Thourani;O. M. Lattouf;D. B. Delurgio;R. A. Guyton;A. R. Leon;J. D. Puskas	2010	2012-03-30	New-onset atrial fibrillation predicts long-term mortality after coronary artery bypass graft	J Am Coll Cardiol	55	13	1370-6	OBJECTIVES: We sought to investigate the association between new-onset atrial fibrillation after coronary artery bypass graft (CABG) (post-operative atrial fibrillation [POAF]) and long-term mortality in patients with no history of atrial fibrillation. BACKGROUND: POAF predicts longer hospital stay and greater post-operative mortality. METHODS: A total of 16,169 consecutive patients with no histo…	20338499	0.0176202
57	2474		2004		Section III. Treatment of renal anaemia	Nephrology Dialysis Transplantation	19	SUPPL. 2	ii16-ii31			0.0179992
58	657	E. Christaki;P. Anyfanti;S. M. Opal	2011		Immunomodulatory therapy for sepsis: An update	Expert Rev Anti Infect Ther	9	11	1013-1033	Currently the treatment mainstay of sepsis is early and appropriate antibiotic therapy, accompanied by aggressive fluid administration, the use of vasopressors when needed and the prompt initiation of measures to support each failing organ. Activated protein C and hydrocortisone, when used accordingly can affect mortality. As the pathophysiologic events that take place during sepsis are being elu…		0.0180999
59	620	A. Alatri;A. E. Armstrong;A. Greinacher;A. Koster;S. A. Kozek-Langenecker;M. D. Lance;A. Link;J. D. Nielsen;P. M. Sandset;A. J. Spanjersberg;M. Spannagl	2011		Results of a consensus meeting on the use of argatroban in patients with heparin-induced thrombocytopenia requiring rntithrombotic therapy - An European Perspective	Thromb Res				Argatroban has been introduced as an alternative parenteral anticoagulant for HIT-patients in several European countries in 2005. In 2009 a panel of experts discussed their clinical experience with argatroban balancing risks and benefits of argatroban treatment in managing the highly procoagulant status of HIT-patients. This article summarizes the main conclusions of this round table discussion. …		0.0182097
60	3749	B. Naumnik;J. Borawski;My;M. liwiec	2003		Different effects of enoxaparin and unfractionated heparin on extrinsic blood coagulation during haemodialysis: a prospective study	Nephrol Dial Transplant		7	1376-82	BACKGROUND: Heparin inhibits prothrombotic tissue factor (TF) and releases its inhibitor, tissue factor pathway inhibitor (TFPI), from the endothelium, but repeated administration of heparin depletes vascular stores of TFPI. We studied the anticoagulant effects of unfractionated heparin (UFH) vs low-molecular-weight enoxaparin-used for thrice-weekly maintenance haemodialysis (HD)-on plasma levels…	CN-00456933	0.0183461
61	262	D. J. Kutsogiannis;R. T. Gibney;D. Stollery;J. Gao	2005	Jun	Regional citrate versus systemic heparin anticoagulation for continuous renal replacement in critically ill patients	Kidney Int	67	6	2361-7	BACKGROUND: We determined the effect of regional citrate versus systemic heparin anticoagulation for continuous renal replacement therapy in critically ill subjects suffering from acute renal failure who were not at high risk for hemorrhagic complications. METHODS: Between April 1999 and June 2002, 30 critically ill subjects requiring continuous renal replacement therapy and using 79 hemofilters …	15882280	0.0184915
62	918	M. E. Bernal;J. Varon;P. Acosta;L. Montagnier	2010		Oxidative stress in critical care medicine	International Journal of Clinical Practice	64	11	1480-1488	The role of oxidative stress in critical care medicine has been increasingly studied in recent years and found to have considerable relevance in the care of patients in the intensive care unit (ICU) in whom ischaemia-reperfusion injury and systemic inflammatory conditions are commonly present (1). Oxidative stress has been defined by some as 'a disturbance in the pro-oxidant/antioxidant balance i…		0.0185341
63	1066	V. Agrawal;B. Rai;J. Fellows;P. A. McCullough	2010		In-hospital outcomes with thrombolytic therapy in patients with renal dysfunction presenting with acute ischaemic stroke	Nephrology Dialysis Transplantation	25	4	1150-1157	Background. Thrombolytic therapy is an effective treatment modality for acute ischaemic stroke within 3 hours of symptom onset. Its safety and efficacy have not been studied in patients with chronic kidney disease (CKD), who are known to have abnormalities in coagulation and platelet function.Methods. We studied all patients who consecutively received intravenous thrombolytic therapy for acute st…		0.0186786
64	739	B. Branger;P. Reboul;C. Prelipcean;M. E. Noguera;S. Cariou;C. Granolleras;F. Vecina;B. Zabadani;S. Boubenider;P. Rousseau;G. Deshodt;P. Ramperez;B. Hory;E. Picard;P. Branchereau;P. Fabbro-Peray;J. Fourcade	2011		Tunnelled internal jugular vein catheters with taurolidine lock: An acceptable challenge to arterio-venous fistula in 70 years old haemodialyzed patients: A prospective pilot study	Nephrologie et Therapeutique	7	4	237-241	Arteriovenous fistula (AVF) is still in 2010 the gold standard of vascular2 access in haemodialysis (HD) patients. Nevertheless it may be difficult to obtain and/or to use AVF in elderly. With this prospective randomised pilot study, we compare two strategies of vascular access in 70 years old or more new HD patients. AVF were compared to tunnelled jugular vein catheters (TIJC) with taurolidine a…		0.0198597
65	1760	J. B. Reiss;M. C. Levy;C. R. Hall;G. J. Wartman	2007		Your business in court - 2006	Food and Drug Law Journal	62	2	305-342			0.0205571
66	1665	R. Sullivan;V. Samuel;C. Le;M. Khan;I. Alexandraki;B. Cuhaci;N. S. Nahman Jr	2007		Hemodialysis vascular catheter-related bacteremia	American Journal of the Medical Sciences	334	6	458-465	Bacteremia in hemodialysis patients with cuffed tunneled catheters is a significant cause of morbidity and mortality. Native arteriovenous fistulas or vascular prostheses are preferred forms of vascular access, but their creation may not always be possible. Catheter-related bacteremia is due primarily to Gram-positive organisms, but Gram-negative infections are of increasing importance. Bacteremi…		0.0209735
67	1567	V. E. Papalois;A. Ndzengue;P. Choi;N. S. Hakim	2008		Autogenous brachio-cephalic arterio-venous fistulae: Effect of age, diabetes, atherosclerosis, and anticoagulation on the long-term outcome	International Surgery	93	4	196-201	Age, diabetes, and generalized atherosclerosis are thought to be limiting factors for creating an autogenous arterio-venous fistula (AVF) unlike the use of anticoagulants. We retrospectively assessed the effect of these factors on the outcome of 75 autogenous brachio-cephalic AVFs created between January 1, 2002 and August 31, 2005. Different groups of patients were compared and the longevity of …		0.0211983
68	2016	J. Kellum;P. M. Palevsky	2006		Renal support in acute kidney injury	Lancet	368	9533	344-345			0.0222092
69	2020	C. J. Panetta;C. A. Herzog;T. D. Henry	2006		Acute coronary syndromes in patients with renal disease: What are the issues?	Curr Cardiol Rep	8	4	296-300	Patients with chronic kidney disease and acute coronary syndromes are at high risk for both bleeding and ischemic events. This risk increases with the severity of renal insufficiency. Management for acute coronary syndromes in the setting of kidney disease is a paradox; as the benefit of current treatment is high, so is the risk for complications. Patients with chronic renal disease are frequentl…		0.0224451
70	3534	R. M. Culpepper;M. E. Carr, Jr.	1992	Jun	Case report: a novel form of free protein S deficiency in an HIV-positive patient on hemodialysis	Am J Med Sci	303	6	402-4	Investigation of repetitive thrombotic episodes in an HIV-positive patient on maintenance hemodialysis revealed extraordinarily high levels of total (free plus protein bound) protein S antigen but severe reductions in free (interactive) protein S antigen. Patients with the nephrotic syndrome or chronic renal failure have shown elevations of total protein S antigen, associated with increased level…	1534966	0.0227285
71	1250	A. L. Singer;J. E. Locke;Z. A. Stewart;B. E. Lonze;J. P. Hamilton;J. R. Scudiere;R. A. Anders;R. P. Rother;R. A. Brodsky;A. M. Cameron	2009		Successful liver transplantation for Budd-Chiari syndrome in a patient with paroxysmal nocturnal hemoglobinuria treated with the anti-complement antibody eculizumab	Liver Transplantation	15	5	540-543	Paroxysmal nocturnal hemoglobinuria (PNH) is a rare, acquired hemolytic anemia caused by somatic mutations in the phosphatidylinositol glycan-complementation class A gene and the resulting absence of a key complement regulatory protein, CD59. Affected red blood cells in patients with PNH undergo intravascular complement-mediated lysis with resulting anemia, hemoglobinuria, and venous thromboses. …		0.0228512
72	3990	S. J. Harper;J. Moorhouse;P. S. Veitch;T. Horsburgh;J. Walls;P. R. Bell;P. K. Donnelly;J. Feehally	1992		Nifedipine improves immediate, and 6- and 12-month graft function in cyclosporin A (CyA) treated renal allograft recipients	Transplant international : official journal of the European Society for Organ Transplantation			S69-72	To investigate the effect of oral nifedipine, a calcium channel blocker known not to modify cyclosporin A (CyA) pharmacokinetics, on immediate transplant function and CyA nephrotoxicity, 68 adult renal transplant recipients were pre-operatively randomized to one of three regimes: A (high-dose CyA, initial dose 17 mg/kg per day, maintenance dose 7 mg/kg per day); B (regime A plus oral nifedipine);…	CN-00458945	0.0230384
73	1037	A. D. Drummond;M. C. Bellamy	2010		Renal replacement therapy in the intensive care unit	Current Anaesthesia and Critical Care	21	2	69-74	Renal replacement can be defined as " An extracorporeal system or attachment to supplement, support or replace some or all functions of the kidney" The kidney is uniquely sensitive, because of its microvasculature and permeability, to injury, either as a result of direct damage by toxins, oxygen free radicals or filtered inflammatory mediators, or microvascular failure in states of shock and seps…		0.0230971
74	368	P. Chuang;C. Parikh;R. F. Reilly	2001	May-Jun	A case review: anticoagulation in hemodialysis patients with heparin-induced thrombocytopenia	Am J Nephrol	21	3	226-31	We describe a patient with acute renal failure who subsequently developed heparin-induced thrombocytopenia (HIT) while on hemodialysis. Heparin was immediately discontinued and alternative modes of anticoagulation were considered as further hemodialysis was indicated. With several options available, a review of the current literature was performed to aid in the selection of the most appropriate m…	11423693	0.0231736
75	1818	E. Dominguez-Fernandez;P. Langer	2007		A plea for using German in surgery: A commentary in honor of Prof. Dr. Matthias Rothmund's 65th birthday	Deutsche Medizinische Wochenschrift	132	16	898-900			0.0233787
76	3343	S. Tomura;Y. Nakamura;K. Tachibana;F. Deguchi;R. Ando;Y. Chida;F. Marumo	1993		Enhanced coagulation and fibrinolysis during treatment with recombinant human erythropoietin in patients undergoing chronic hemodialysis	Blood Purif	11	6	370-377	Twenty-two patients on regular hemodialysis treatment suffering from renal anemia were treated with intravenous recombinant human erythropoietin (rhEPO) for more than 8 weeks. Before and 4 and 8 weeks after the start of rhEPO administration, we measured prothrombin time, activated partial thromboplastin time, fibrinogen (FBG), antithrombin III activity (ATIII), plasminogen activity (PLG), (alpha)…		0.0234162
77	3052	R. Ouseph;M. E. Brier;R. A. Ward	2000		Improved dialyzer reuse after use of a population pharmacodynamic model to determine heparin doses	American Journal of Kidney Diseases	35	1	89-94	Anticoagulation with heparin is performed to prevent clotting during dialysis. However, heparin doses are usually determined empirically, and dialyzer clotting is a common reason for discarding reused dialyzers. We hypothesized that using a population pharmacodynamic model to determine individual heparin doses would improve dialyzer reuse rates. A previously published model was used to determine …		0.0234761
78	3414	F. J. Schoen;G. P. Clagett;J. D. Hill;D. E. Chenoweth;J. M. Anderson;R. C. Eberhart	1987		The biocompatibility of artificial organs	ASAIO Transactions	33	4	824-833	Thromboembolic events in very short-term ventricular assistance have been uncommon. However, patients who are bridged or have long-term artificial heart implantations have almost uniformly experienced serious thromboembolic sequelae. Anticoagulation regimens for this form of circulatory assistance have varied but results are inconclusive. Intravenous heparin is commonly used, while low molecular …		0.0235367
79	565	M. Winter;J. Needham;I. Mackie;J. S. Cameron	1984	Dec	Impaired vessel wall response to venous occlusion in patients with chronic renal failure on maintenance hemodialysis	Clin Nephrol	22	6	307-13	We have studied vessel wall function in two groups of patients with chronic renal failure - 1) conservative treatment only and 2) maintenance hemodialysis. Three proteins synthesized by vascular endothelium-plasminogen activator (PA), factor VIII related antigen (VIII:RAg) and antithrombin III (ATIII) - were assayed before and after a fifteen minute period of venous occlusion. The release of PA w…	6441660	0.0237837
80	1758	M. Joannidis;H. M. Oudemans-van Straaten	2007		Clinical review: Patency of the circuit in continuous renal replacement therapy	Critical Care	11	4		Premature circuit clotting is a major problem in daily practice of continuous renal replacement therapy (CRRT), increasing blood loss, workload, and costs. Early clotting is related to bioincompatibility, critical illness, vascular access, CRRT circuit, and modality. This review discusses non-anticoagulant and anticoagulant measures to prevent circuit failure. These measures include optimization …		0.0238939
81	2162	S. Pfeiffer;P. Frisch;M. Weyand;S. M. Ensminger;R. Tandler;J. Sirch;T. Fischlein;R. Cesnjevar	2005		The use of preoperative intra-aortic balloon pump in open heart surgery	Journal of Cardiovascular Surgery	46	1	55-60	Aim. Intra-aortic balloon pump (IABP) therapy before open heart surgery has been suggested for "high risk" patients. Methods. Records from patients undergoing open heart surgery at our institution between June 1999 and February 2002 were reviewed. Indication for IABP insertion was severely impaired left ventricular function, acute myocardial infarction (MI) or unstable angina. Results. Fifthy-fiv…		0.0239859
82	1523	L. J. Lin;M. H. Cheng;C. H. Lee;D. C. Wung;C. L. Cheng;Y. H. Kao Yang	2008		Compliance with antithrombotic prescribing guidelines for patients with atrial fibrillation-A nationwide descriptive study in Taiwan	Clin Ther	30	9	1726-1736	Objectives: This study examined compliance with prescribing guidelines for antithrombotic therapy in patients with atrial fibrillation (AF) in Taiwan, using the 2001 joint guideline from the American College of Cardiology, American Heart Association, and European Society of Cardiology. The study also sought to identify factors associated with the appropriate prescribing of antithrombotic therapy.…		0.024144
83	1688	P. Roy-Chaudhury;T. C. Lee	2007		Vascular stenosis: Biology and interventions	Curr Opin Nephrol Hypertens	16	6	516-522	PURPOSE OF REVIEW: The aim of this review will be to summarize recent concepts pertaining to the pathophysiology of dialysis access stenosis and to then use this information to highlight novel interventions (both diagnostic and therapeutic) for dialysis access dysfunction. The studies covered in this review will include experimental and observational studies in addition to clinical trials. RECENT…		0.0242153
84	2585	J. C. Briones-Garduno;M. Diaz de Leon-Ponce;E. Barrios-Prieto;J. D. Salazar-Exaire	2003		IgM antiphospholipical antibodies in preeclampsia-eclampsia	Cirugia y cirujanos	71	6	449-454	BACKGROUND: Antiphospholipid antibodies are associated with thrombocytopenia and fetal loss, and have been reported elevated in patients with preeclampsia-eclampsia. Site: Preeclampsia-Eclampsia Research Unit, Instituto Materno Infantil del Estado de Mexico, Toluca, Mexico and the Specialty Hospital Research Unit, La Raza Medical Center, Mexico City, Mexico. OBJECTIVE: To determine the presence o…		0.0247314
85	855	D. Storzinger;C. Lichtenstern;M. A. Weigand;T. Hoppe-Tichy	2011		Posaconazole as part of the antifungal armamentarium in the intensive care unit - case reports from a surgical ICU	Mycoses	54	SUPPL. 1	45-48	The authors describe two cases of successful and safe posaconazole use in patients of a surgical intensive care unit of a university hospital. (copyright) 2011 Blackwell Verlag GmbH.		0.0247356
86	2728	C. M. Fored;E. Ejerblad;J. P. Fryzek;M. Lambe;P. Lindblad;O. Nyren;C. G. Elinder	2003		Socio-economic status and chronic renal failure: A population-based case-control study in Sweden	Nephrology Dialysis Transplantation	18	1	82-88	Background. Low socio-economic status is associated with the occurrence of several different chronic diseases, but evidence regarding renal disease is scant. To explore whether the risk of chronic renal failure varies by socio-economic status, we performed a population-based case-control study in Sweden. Methods. All native residents from May 1996 to May 1998, aged 18-74 years, formed the source …		0.0248094
87	1888	B. S. Gillespie;J. K. Inrig;L. A. Szczech	2007		Anemia management in chronic kidney disease	Hemodialysis International	11	1	15-20	Anemia is common in chronic kidney disease (CKD) due to a state of erythropoietin deficiency. Erythropoietin therapy has been used for approximately 20 years to correct anemia in CKD and to improve both subjective and objective outcomes. Guidelines that establish a hemoglobin (Hb) goal for anemia correction in CKD patients are largely based on observational data. Controversy still exists, however…		0.0251923
88	2582	D. S. Silverberg;D. Wexler;M. Blum;D. Schwartz;Y. Wollman;A. Iaina	2003		Erythropoietin should be part of congestive heart failure management	Kidney International, Supplement	64	87	S40-S47	Background. Up to 64% of patients referred to nephrologists with chronic kidney insufficiency (CKI) have evidence of congestive heart failure (CHF), and most of these patients are also anemic. We have called this triad of anemia, CKI, and CHF the cardio renal anemia (CRA) syndrome. The 3 components of this syndrome form a vicious circle, with each one capable of causing or worsening the other 2. …		0.0252876
89	990	T. Kokenge;C. Lohofener;C. Lange;C. Grundemann;K. Bergmann;K. Januschkewitz;A. Gensel;N. Braun	2010		Efficacy and safety of a low-dose citrate catheter locking solution -A randomized double blind controlled trial	NDT Plus	3		iii162	Introduction and Aims: Despite the availability of different anticoagulants for haemodialysis, standard heparin remains the choice for dialysis catheter locking solutions between dialysis sessions, although heparin catheter locks are known to change aPTT and increase the risk for haemorrhage. Trials to replace heparin with 30% citrate were criticised for its risk of life-threatening cardiac arrhy…		0.0255569
90	1197	P. Richardson;M. Tomblyn;N. Kernan;J. A. Brochstein;S. Mineishi;A. Termuhlen;S. Arai;S. A. Grupp;E. Guinan;P. L. Martin;S. Corbacioglu;E. Holler;R. D'Agostino;J. Massaro;A. L. Hannah;M. Iacobelli;R. J. Soiffer	2009		Defibrotide (DF) in the treatment of severe hepatic veno-occlusive disease (VOD) with multi-organ failure (MOF) following stem cell transplantation (SCT): Results of a phase 3 study utilizing a historical control	Blood	114	22		Background: Phase 2 clinical trials of DF in the treatment of severe VOD/MOF have demonstrated a complete response (CR) in 36-46% of patients (pts) with encouraging overall survival and tolerability (Richardson Blood 2002; Richardson ASH 2006). Given the life-threatening nature of VOD/MOF, a trial randomizing pts to placebo or best supportive care was considered but rejected. A phase 3 trial, com…		0.0255618
91	43	S. M. Hoy;L. J. Scott;G. L. Plosker	2010	2012-07-09	Tinzaparin sodium: a review of its use in the prevention and treatment of deep vein thrombosis and pulmonary embolism, and in the prevention of clotting in the extracorporeal circuit during haemodialysis	Drugs	70	10	1319-47	Tinzaparin sodium (Innohep) is a low molecular weight heparin (LMWH) that is effective in the prevention and treatment of deep vein thrombosis (DVT) and/or pulmonary embolism (PE), and in maintaining the patency of haemodialysis circuits in adult patients. In terms of preventing DVT and/or PE, therapy with subcutaneous tinzaparin sodium was more effective than oral warfarin and equivalent to subc…	20568836	0.0255693
92	2709	T. Kawaguchi;N. Igaki;S. Kinoshita;T. Matsuda;A. Kida;R. Moriguchi;M. Sakai;F. Tamada;M. Oimomi;T. Goto	2003		A new therapeutic strategy for streptococcal toxic shock syndrome: A key target for cytokines	Internal Medicine	42	2	211-218	We searched for innovative treatments specifically targeted to the cytokines of three critically ill patients with streptococcal toxic shock syndrome (STSS). Direct hemoperfusion with polymyxin B-immobilized fiber improved the hemodynamics in all three patients who had developed shock at presentation. Continuous hemodiafiltration coupled with plasma exchange for simultaneous removal of several me…		0.0257783
93	661	N. N. Patel;C. A. Rogers;G. D. Angelini;G. J. Murphy	2011		Pharmacological therapies for the prevention of acute kidney injury following cardiac surgery: A systematic review	Heart Failure Reviews	16	6	553-567	Post-cardiac surgery acute kidney injury (AKI) is common and is associated with a significant increase in morbidity and mortality. We aimed to systematically review randomised trials that assessed the renoprotective utility of pharmacological agents in patients undergoing cardiac surgery. We searched PubMed, Embase and the Cochrane Central Register of Controlled Trials for randomised controlled t…		0.025936
94	1162	A. Tomillero;M. A. Moral	2009		Gateways to clinical trials	Methods and Findings in Experimental and Clinical Pharmacology	31	8	541-557			0.0260195
95	1011	M. Ostermann;H. Dickie;L. Tovey;D. Treacher	2010		Heparin algorithm for anticoagulation during continuous renal replacement therapy	Critical Care	14	3		Premature circuit clotting is a problem during continuous renal replacement therapy. We describe an algorithm for individualised anticoagulation with unfractionated heparin based on the patient's risk of bleeding and previous circuit life. The algorithm allows effective and safe nurse-led anticoagulation during continuous renal replacement therapy. (copyright) 2010 BioMed Central Ltd.		0.0263085
96	2950	S. Kuriyama	2001		A potential role of peritoneal dialysis as 'a bridging therapy' to other renal replacement therapies	Nephron	87	2	99-105			0.0265664
97	2224	J. Smrzova;J. Balla;P. Barany	2005		Inflammation and resistance to erythropoiesis-stimulating agents - What do we know and what needs to be clarified?	Nephrology Dialysis Transplantation	20	SUPPL. 8	viii2-viii7	Resistance to erythropoiesis-stimulating agents (ESA) in patients with chronic kidney disease (CKD) can be associated with evidence of enhanced systemic inflammatory responses. This review considers the inflammatory mechanisms thought to be involved in the development and aetiology of anaemia of CKD that may help our understanding and management of patients with ESA resistance. The potential role…		0.0268718
98	1686	M. Altay;H. Akay;H. Parpucu;M. Duranay;Y. Oguz	2007		A rare case: Full-term delivery in a Lupus patient on CAPD	Peritoneal Dialysis International	27	6	711-712			0.0271187
99	2955	D. S. Silverberg;M. Blum;Z. Agbaria;V. Deutsch;M. Irony;D. Schwartz;R. Baruch;T. Yachnin;S. Steinbruch;A. Iaina	2001		The effect of i.v. iron alone or in combination with low-dose erythropoietin in the rapid correction of anemia of chronic renal failure in the predialysis period	Clin Nephrol	55	3	212-219	Background: It is now more and more evident that anemia of predialysis chronic renal failure (CRF) should be actively treated, since long-standing anemia may cause irremediable damage to the heart. The most common form of treatment of this anemia is subcutaneous erythropoietin (EPO). iron (Fe) deficiency can also contribute to anemia in predialysis CRF, and intravenous iron (i.v. Fe) can frequent…		0.027231
100	3744	J. Borawski;B. Naumnik;My;M. liwiec	2003		Activation of hepatocyte growth factor/activin A/follistatin system during hemodialysis: role of heparin	Kidney Int		6	2229-37	BACKGROUND: Hepatocyte growth factor (HGF), activin A, and follistatin compose an organotrophic system that may be modulated by heparin. We prospectively studied the effects of unfractionated heparin (UFH) versus low-molecular-weight heparin (LMWH) enoxaparin-anticoagulated hemodialysis on plasma levels of the cytokines.METHODS: The factors were measured by immunoassays in 25 chronic hemodialysis…	CN-00467866	0.0279216
101	694	M. Mizuno;Y. Ito;T. Hayasaki;Y. Suzuki;H. Hiramatsu;S. Toda;T. Mizuno;M. Tatematsu;T. Ozaki;Y. Yasuda;W. Sato;N. Tsuboi;I. Ito;S. Maruyama;E. Imai;S. Matsuo	2011		A case of acute renal failure caused by cholesterol embolization after carotid artery stenting that was improved by peritoneal dialysis	Internal Medicine	50	16	1719-1723	A 68-year-old man was admitted with acute renal failure caused by cholesterol embolization after undergoing carotid artery stenting. Hemodialysis therapy (HD) was immediately required because of uremia, using nafamostat mesilate as an anticoagulant for HD. However, blue toes and gangrene of the feet worsened. To prevent use of anticoagulants and stabilize BP, HD was changed to peritoneal dialysis…		0.0280833
102	1747	M. Li;G. R. Jiang	2007		High- versus low-flux hemodialysis in removing solutes	Journal of Clinical Rehabilitative Tissue Engineering Research	11	31	6207-6210	Aim: To compare the efficacy of eliminating serum solutes, including blood urea nitrogen (BUN), serum creatinine (Scr), phosphonium (P2+) and (beta)2-microglobulin (MG) between high- and low-flux hemodialysis with polysulfone membrane in patients with chronic renal failure maintenance hemodialysis. Methods: From September 2004 to January 2005, 43 patients were recruited from Xinhua Hospital Affil…		0.0280904
103	3381	D. M. Kerins;R. Murray;G. A. FitzGerald	1991		Prostacyclin and prostaglandin E1: molecular mechanisms and therapeutic utility	Progress in hemostasis and thrombosis	10		307-337			0.028318
104	370	L. Hendrickx;D. Kuypers;P. Evenepoel;B. Maes;T. Messiaen;Y. Vanrenterghem	2001	Apr	A comparative prospective study on the use of low concentrate citrate lock versus heparin lock in permanent dialysis catheters	Int J Artif Organs	24	4	208-11	We prospectively evaluated the efficacy and safety of a low concentrate citrate lock versus heparin lock in permanent single lumen hemodialysis catheters. The frequency of clot formation, complete catheter occlusion, flow problems and the use of urokinase as well as catheter infection episodes were monitored during 1370 dialysis sessions in 19 patients, randomised in two study groups. There was a…	11394701	0.0285775
105	1347	A. Irish;G. Dogra;T. Mori;E. Beller;S. Heritier;C. Hawley;P. Kerr;A. Robertson;J. Rosman;P. A. Paul-Brent;M. Starfield;K. Polkinghorne;A. Cass	2009		Preventing AVF thrombosis: the rationale and design of the Omega-3 fatty acids (Fish Oils) and Aspirin in Vascular access OUtcomes in REnal Disease (FAVOURED) study	BMC Nephrol	10		1	BACKGROUND: Haemodialysis (HD) is critically dependent on the availability of adequate access to the systemic circulation, ideally via a native arteriovenous fistula (AVF). The Primary failure rate of an AVF ranges between 20-54%, due to thrombosis or failure of maturation. There remains limited evidence for the use of anti-platelet agents and uncertainty as to choice of agent(s) for the preventi…		0.0286279
106	1413	A. Sabry;M. Taha;M. Nada;F. Al Fawzan;K. Alsaran	2009		Anticoagulation therapy during haemodialysis: A comparative study between two heparin regimens	Blood Coagulation and Fibrinolysis	20	1	57-62	Low-molecular-weight heparins have been suggested as providing well tolerated, efficient, convenient and possibly more cost-effective anticoagulation for haemodialysis than unfractionated heparins (UFHs). A single-bolus dose at the start of haemodialysis effectively prevents clot formation in the dialyser and air trap with fewer side effects and possible benefits on uraemic dyslipidaemia. The saf…		0.0289119
107	213	J. Stobe;A. Siegemund;H. Achenbach;C. Preiss;R. Preiss	2006	Oct	Evaluation of the pharmacokinetics of dalteparin in patients with renal insufficiency	Int J Clin Pharmacol Ther	44	10	455-65	The pharmacokinetics of the low-molecular weight heparin (LMWH), dalteparin, was evaluated after a single intravenous bolus injection of 50 IU anti-Xa/kg in 8 healthy volunteers, 8 patients with moderate/severe renal failure (Cl(crea) 13.1-56.5 ml/min) and 8 hemodialysis patients. Venous blood samples were taken over a 1-day period to determine anti-Xa activity, anti-IIa activity and plasma level…	17063975	0.0289843
108	3952	I. Reach;H. E. Thébaud;C. A. Dupuy;H. Küntziger;A. Debure;P. Fievet;G. Thoumazou;F. de Groc;D. Teboulle;S. Combe	1994		[Optimization of enoxaparin dose in the prevention of coagulation in the circuits of hemodialysis: results of a multicenter study]	Nephrologie		6	395-401	In order to define the optimal dosage of a low molecular weight enoxaparine (Lovenox) in the prevention of clotting in extracorporeal circulation during hemodialysis, a multicentre trial was conducted in 72 patients dialysed in seven hemodialysis units. During three weeks, these patients received as antithrombic treatment a single injection of enoxaparine at the beginning of the session. The init…	CN-00110739	0.0290013
109	195	B. Naumnik;J. Borawski;K. Pawlak;M. Mysliwiec	2007	Jun	Enoxaparin but not unfractionated heparin causes a dose-dependent increase in plasma TGF-beta 1 during haemodialysis: a cross-over study	Nephrol Dial Transplant	22	6	1690-6	BACKGROUND: Transforming growth factor-beta1 (TGF-beta1) is a multi-functional cytokine that presents as a mediator of the heparin's pleiotropic action. In this cross-over study, we compared the effects of enoxaparin and unfractionated heparin (UFH) used as anticoagulants during haemodialysis (HD) on plasma TGF-beta1 levels and some platelet activation markers: platelet-derived growth factor-AB (…	17389624	0.029088
110	82	A. Sioulis;P. Malindretos;A. Makedou;P. Makris;D. Grekas	2009	Oct	Coagulation factors as biological risk markers of endothelial dysfunction. Association with the thrombotic episodes of chronic hemodialysis patients	Hippokratia	13	4	237-41	BACKGROUND AND AIM: The aim of our study was to assess the coagulation factors as endothelial dysfunction markers and prospectively their association with thrombotic episodes in chronic hemodialysis patients. PATIENTS AND METHODS: Fifty-four randomly selected patients on chronic hemodialysis (HD), 34 men and 20 women were included in this study. Their mean age was 56 years and the mean hemodialys…	20011089	0.0292284
111	3241	M. Andrew;L. A. Brooker	1996		Hemostatic complications in renal disorders of the young	Pediatric Nephrology	10	1	88-99	This review focuses on the hemorrhagic and thrombotic complications sometimes associated with the most common renal disorders in children. A Medline search of the literature was conducted from 1966 to January 1995, using combinations of key words appropriate for each disorder. Additional references were located through the bibliographies of the publications and recent journals were searched indep…		0.029429
112	392	M. P. Grooteman;A. van Tellingen;A. J. van Houte;J. C. Bos;M. Schoorl;J. van Limbeek;M. J. Nube	2000	Jul	Hemodialysis-induced degranulation of polymorphonuclear cells: no correlation between membrane markers and degranulation products	Nephron	85	3	267-74	BACKGROUND/AIMS: Degranulation of polymorphonuclear leukocytes (PMN) during hemodialysis (HD) is usually assessed by measuring degranulation products. However, this process might also be estimated by the assessment of cell surface markers. In this study, the relationship between the expression of PMN degranulation markers (CD63 and CD66b) and the release of degranulation products [myeloperoxidase…	10867543	0.0294956
113	29	W. P. Jeske;J. Fareed;D. A. Hoppensteadt;B. Lewis;J. M. Walenga	2010	Oct	Pharmacology of argatroban	Expert Rev Hematol	3	5	527-39	Argatroban is a synthetic, small-molecule direct thrombin inhibitor that is approved in the USA, the EU and Japan for prophylaxis or treatment of thrombosis in patients with heparin-induced thrombocytopenia (HIT), and for anticoagulation of HIT patients undergoing PCI. Argatroban binds reversibly to, and inhibits both soluble and clot-bound thrombin. Argatroban does not generate antibodies, is no…	21083469	0.0297453
114	3042	M. Walzl	2000		A promising approach to the treatment of multi-infarct dementia	Neurobiology of Aging	21	2	283-287	Cerebrovascular multi-infarct dementia (MID) is associated with high fibrinogen levels and lipid fractions leading to an increase of both plasma and whole blood viscosity as well as raised aggregability of blood cells. One important goal in the treatment of MID therefore should be to reduce fibrinogen and lipoproteins and thereby to improve the Hemorheological State. The effect of heparin-induced…		0.0298344
115	150	M. Pichlmaier;L. Hoy;M. Wilhelmi;N. Khaladj;A. Haverich;O. E. Teebken	2008	Jun	Renal perfusion with venous blood extends the permissible suprarenal clamp time in abdominal aortic surgery	J Vasc Surg	47	6	1134-40	OBJECTIVE: Suprarenal clamping in abdominal aortic surgery is associated with a significant risk of postoperative renal failure, general morbidity, and mortality. Arterial access for temporary shunting in these patients is difficult, and arterial perfusion techniques are typically complex. This study evaluated if renal perfusion with venous blood using a minimal pump setup and intermediate-level …	18387775	0.0305055
116	896	I. S. Landsman;C. J. Karsanac	2010		Case report: pediatric liver retransplantation on an extracorporeal membrane oxygenation-dependent child	Anesth Analg	111	5	1275-1278	We describe the perioperative management of a venovenous extracorporeal membrane oxygenator-dependent child requiring liver retransplantation after emergent hepatectomy because of an ischemic liver graft. This child required renal replacement and inotropic support as well as treatment for heparin-induced thrombocytopenia (HIT). We describe each step in this child's perioperative management leadin…		0.0306659
117	1370	X. F. Sun;Q. Xiao;Y. Wang;L. R. Hao;H. L. Lin;Z. M. Zhang;J. J. Li;X. M. Chen	2009		Epidemiology of anticoagulation for hemodialysis patients: Survey of 842 cases in seven hemodialysis centers	National Medical Journal of China	89	9	577-581	Objective: To investigate the anticoagulant methods and characters of hemodialysis patients in hospitals of Grade III Level A. Methods: A questionnaire survey was conducted in 7 hemodialysis centers of class 3 first level general hospital in Beijing, Shenyang, Harbin, and Dalian, on the hemodialysis status, primary diseases, anticoagulation methods, and complications. Results: 808 of the 842 pati…		0.0306902
118	1726	A. Jones;H. Walling	2007		Retiform purpura in plaques: A morphological approach to diagnosis	Clinical and Experimental Dermatology	32	5	596-602	Retiform purpura (RPP) is a livedoid pattern of cutaneous haemorrhage that may result from vasculitis, occlusion or altered coagulation. When this pattern presents as palpable plaques, vascular inflammation is present, and the differential diagnosis includes calciphylaxis, warfarin-induced skin necrosis, antiphospholipid antibody syndrome and heparin-induced skin necrosis. These diseases are clin…		0.031205
119	3782	F. Ding;P. Ahrenholz;R. E. Winkler;W. Ramlow;M. Tiess;A. Michelsen;W. Pätow	2002		Online hemodiafiltration versus acetate-free biofiltration: a prospective crossover study	Artif Organs		2	169-80	Online hemodiafiltration (online HDF) and acetate-free biofiltration (AFB) are 2 innovative renal replacement therapies. Convincing evidence has shown that both techniques are superior to conventional hemodialysis in many aspects. The aim of the present investigation was to compare online HDF and AFB in 12 stable maintenance hemodialysis patients in a prospective, randomized crossover trial. Twel…	CN-00378495	0.0315577
120	4003	H. A. Ireland;M. D. Boisclair;D. A. Lane;E. Thompson;J. R. Curtis	1991		Hemodialysis and heparin. Alternative methods of measuring heparin and of detecting activation of coagulation	Clin Nephrol		1	26-33	A bolus dose of heparin was administered pre-dialysis to patients (n = 6) undergoing regular maintenance hemodialysis with cuprophane flat plate and hollow fiber membranes. Blood samples were withdrawn at hourly internals for measurement of a) heparin and b) activation markers of coagulation, fibrinolysis and platelets. Two assay methods for heparin were employed; amidolytic assay of anti-factor …	CN-00074098	0.0316126
121	3994	M. T. Nurmohamed;J. ten Cate;P. Stevens;R. Lins;J. A. Hoek;J. W. Ten Cate	1991		A randomized study comparing the long term efficacy and safety of a low molecular weight heparin versus unfractionated heparin in chronic haemodialysis patients	Thromb Haemost		6	925		CN-00235909	0.0317597
122	382	S. Huraib;D. Tanimu;F. Shaheen;F. Hejaili;C. Giles;V. Pagayon	2000	Sep-Oct	Effect of vitamin-E-modified dialysers on dialyser clotting, erythropoietin and heparin dosage: a comparative crossover study	Am J Nephrol	20	5	364-8	We performed a crossover study to compare the effects of different dialysis membranes on 20 patients with frequent dialyser clotting and requiring > or = 5,000 units of heparin per dialysis session. Low-flux dialysers are C15NL (cellulose - Terumo) and E15NL (vitamin-E-coated - Terumo) while high-flux dialysers were F60 (polysulphone) and EE15NL (vitamin-E-coated - Terumo). Ten patients underwent…	11092992	0.0318159
123	1881	F. Wong	2007		Drug insight: The role of albumin in the management of chronic liver disease	Nature Clinical Practice Gastroenterology and Hepatology	4	1	43-51	Albumin is the most abundant protein in the circulation. Its main physiologic function is to maintain colloid osmotic pressure. Better understanding of albumin's other physiologic functions has expanded its application beyond maintenance of intravascular volume. In patients with cirrhosis, albumin has been used as an adjunct to diuretics to improve the diuretic response. It has also been used to …		0.0320826
124	1025	R. H. Kallet;R. M. Jasmer;J. F. Pittet	2010		Alveolar dead-space response to activated protein c in acute respiratory distress syndrome	Respiratory Care	55	5	617-622	We report a complicated case of acute respiratory distress syndrome (ARDS) from severe sepsis, in which we measured the ratio of physiologic dead space to tidal volume (VD/VT) with volumetric capnography prior to, during, and after therapy with human recombinant activated protein C. Previous studies hypothesized that early in ARDS, elevated VD/VT primarily reflects increased alveolar VD, probably…		0.0333358
125	3065	S. Tang;K. N. Lai	1999		Intraoperative continuous renal replacement therapy in orthotopic liver transplantation	International Journal of Artificial Organs	22	12	791-793			0.0334102
126	3212	O. Koutsikos;C. Fourtounas;A. Kapetanaki;A. Dalamanga;H. Tzanatos;B. Agroyannis;I. Kopelias;B. Bosiolis;G. Rammos;O. Bovoleti;G. Sallum;M. Darema	1996		A cross-over study of a new low molecular weight heparin (Logiparin(registered trademark)) in hemodialysis	International Journal of Artificial Organs	19	8	467-471	The safety and effectiveness of a low molecular weight heparin (LMWH) of 4500 (plus or minus) 1500 Daltons were evaluated in eight hemodialysis (HD) patients in comparison with unfractionated heparin (UFH). In phase A of the study 3000 (plus or minus) 500 anti-factor Xa (AFXa) IU of LMWH were administered in bolus for the three consecutive HD sessions of a week. In phase B, 10000 (plus or minus) …		0.0334111
127	2195	A. J. Blayer;J. M. Balwit	2005		Sevelamer hydrochloride: A calcium- and metal-free phosphate binder	Therapy	2	6	823-834	Sevelamer hydrochloride is a nonabsorbed, calcium- and metal-free phosphate binder, used to bind phosphate and prevent phosphate accumulation in patients with kidney failure. Sevelamer hydrochloride has been an important alternative to calcium-based phosphate binders, because calcium-based binders result in increased gastrointestinal calcium absorption and a positive calcium burden in dialysis pa…		0.0335849
128	1581	J. Buturovic-Ponikvar;S. Cerne;J. Gubensek;R. Ponikvar	2008		Regional citrate anticoagulation for hemodialysis: Calcium-free vs. calcium containing dialysate - A randomized trial	International Journal of Artificial Organs	31	5	418-424	Background: The majority of citrate protocols for hemodialysis (HD) use calcium (Ca)-free dialysate, a limited number use dialysate with Ca, aiming to simplify the procedure. This randomized clinical study sought to compare the anticoagulant effect of citrate using Ca-free dialysate and dialysate with Ca 1.25 mmol/L. Methods: Fifty HD procedures (in 5 chronic HD patients treated by chronic citrat…		0.0338071
129	3578	T. H. Kiser;R. MacLaren;D. N. Fish;K. L. Hassell;I. Teitelbaum	2010		Bivalirudin versus unfractionated heparin for prevention of hemofilter occlusion during continuous renal replacement therapy	Pharmacotherapy		11	1117-26	STUDY OBJECTIVE: To evaluate the safety and efficacy of bivalirudin compared with heparin for preventing hemofilter occlusion during continuous venovenous hemofiltration (CVVH).DESIGN: Prospective, randomized, double-blind study.SETTING: University-affiliated hospital.PATIENTS: Ten critically ill adults (median age 58 yrs, 70% male) with acute renal failure who, without anticoagulation, experienc…	CN-00772529	0.034221
130	3914	A. M. Stoysich;B. D. Lucas;S. M. Mohiuddin;D. E. Hilleman	1996		Further elucidation of pharmacokinetic interaction between diltiazem and warfarin	Int J Clin Pharmacol Ther		2	56-60	Diltiazem and warfarin are both highly protein-bound providing the opportunity for a protein-binding displacement interaction to occur. Additionally, diltiazem has demonstrated the ability to inhibit the metabolic clearance of hepatically cleared drugs (e.g. warfarin). We evaluated these pharmacokinetic mechanisms for a potential interaction. A single warfarin 25 mg oral dose was given with and w…	CN-00133802	0.0344447
131	2038	M. Rho;J. Renda	2006		Pica presenting as metabolic alkalosis and seizure in a dialysis patient [1]	Clin Nephrol	66	1	71-73			0.0345499
132	723	I. Xanthopoulou;A. Panagiotou;D. Komninakis;P. Davlouros;G. Kassimis;K. Fourtounas;D. Goumenos;D. Alexopoulos	2011		Prasugrel versus double clopidpogrel maintenance dose in patients on chronic haemodialysis and high on clopidogrel platelet reactivity	European Heart Journal	32		417	Background: In patients with severe chronic kidney disease doubling the maintenance dose (MD) of clopidogrel does not seem to improve platelet reactivity (PR) compared to the standard 75 mg/d MD. We aimed to investigate the relative antiplatelet effects of prasugrel versus double MD of clopidogrel in patients on chronic haemodialysis (HD), demonstrating high on-treatment platelet reactivity (HTPR…		0.0353307
133	138	A. Niedeggen;J. Lejczyk;S. Kroner;C. Stortz;S. Reith;U. Janssens	2008		Treatment of intracardiac thrombi with argatroban	Acute Card Care	10	4	221-6	Intracardiac thrombi are well known complications associated with diverse cardiac diseases and venous thromboembolism. Therapeutic recommendations like thrombolysis, surgical thrombectomy, or treatment with low molecular heparin and intravenous unfractionated heparin based on small numbers of patients or retrospective case series have failed to reach a consensus. We report on the use of argatroba…	18720086	0.0354674
134	1725	S. Yende;D. C. Angus	2007		Long-term outcomes from sepsis	Current Infectious Disease Reports	9	5	382-386	Long-term mortality following severe sepsis is high, and fewer than half of patients who experience severe sepsis are alive at 1 year. Mechanisms underlying increased long-term mortality remain poorly understood. Animal and human studies suggest that abnormalities of the innate immune system may contribute to increased long-term mortality. This review article examines the epidemiology and potenti…		0.03667
135	2011	G. Papia;D. Klein;T. F. Lindsay	2006		Intensive care of the patient following open abdominal aortic surgery	Current Opinion in Critical Care	12	4	340-345	PURPOSE OF REVIEW: Abdominal aortic aneurysms still require open repair despite the advances that endovascular aneurysm repair has made in treating patients with significant operative risk. Older patients with significant comorbidities require open repair of their complex aneurysms when they fail to meet anatomic criteria for endovascular aneurysm repair. This review discusses the physiologic ins…		0.0367699
136	321	T. Pless;H. Loertzer;S. Brandt;J. Radke;P. Fornara;J. Soukup	2003		[Atraumatic retroperitoneal hemorrhage--interdisciplinary and differential diagnostic considerations based on a case report]	Anaesthesiol Reanim	28	2	50-3	The differential-diagnostic strategy and the order of precedence of most diverse radiologic diagnostic procedures are discussed based on a case of retroperitoneal bleeding. Apart from iatrogen-caused bleedings, the therapeutic anticoagulant therapy in the context of the patient's disease, haemodialysis or a rare, spontaneously-occurring retroperitoneal bleeding play a substantial role. In the ord…	12756966	0.036953
137	1522	J. D. Fortenberry	2008		Pediatric Critical Care Management of Septic Shock Prior to Acute Kidney Injury and Renal Replacement Therapy	Seminars in Nephrology	28	5	447-456	Summary: A high index of suspicion for bacterial sepsis and recognition of the potential for rapid deterioration is essential for impacting patient outcome. Meningococcemia produces a stereotypical clinical and biochemical constellation of profound septic shock and purpura fulminans with marked inflammatory disturbance and a complex disruption of coagulation. Meningococcal infections preferential…		0.037031
138	3939	G. B. Zibari;M. F. Gadallah;M. D. Landreneau;R. McMillian;R. Bridges;K. Costley;J. Work;J. C. McDonald	1995		The efficacy and complications of aspirin versus heparin in postoperative prophylaxis against thrombosis in newly placed hemodialysis access	Journal of the American Society of Nephrology		3	507		CN-00486594	0.0371321
139	612	K. I. Paraskevas;D. P. Mikhailidis;N. Roussas;A. D. Giannoukas	2012		Effect of antiplatelet agents, statins, and other drugs on vascular access patency rates	Angiology	63	1	2012-05-08			0.0372851
140	1836	S. M. Opal	2007		Can we RESOLVE the treatment of sepsis?	Lancet	369	9564	803-804			0.0375673
141	207	M. Leblanc;J. P. Lafrance;A. Renald	2006	Nov-Dec	Dialyzer fiber bundle volume during hemodialysis using large-surface dialyzers	ASAIO J	52	6	646-51	Our aim was to measure and compare fiber bundle volume (FBV) of three large-surface dialyzers during chronic hemodialysis; FBV was evaluated in patients without heparin (n = 6), with tight heparinization (n = 6), and with large doses of heparin (n = 6). Each patient was treated consecutively with three dialyzers: Nephral ST500, Tricea210, and Optiflux200NR. FBV was measured hourly by ultrasound d…	17117054	0.0392165
142	2182	J. F. Navarro;C. Mora	2005		Role of inflammation in diabetic complications	Nephrology Dialysis Transplantation	20	12	2601-2604			0.0392268
143	397	J. L. Vanuytsel;R. L. Lins;P. Zachee;J. Mattheeussen;S. Hosten;S. Lens;R. Daelemans	1999	Nov	Comparison of different routes of administration of nadroparin in hemodialysis	Clin Nephrol	52	5	322-5	AIM: In an open, crossover, randomized study in hemodialysis patients, we investigated possible differences of the effect of the low molecular weight heparin (LMWH) nadroparin/fraxiparine in relation to the route of administration. PATIENTS AND METHODS: The effect of nadroparin, administered by the venous line or by the arterial line after priming of the extracorporeal circuit with a part of the …	10584996	0.03962
144	2659	C. I. Obialo;A. C. Conner;L. F. Lebon	2003		Maintaining patency of tunneled hemodialysis catheters - Efficacy of aspirin compared to warfarin	Scand J Urol Nephrol	37	2	172-176	Objective: Tunneled hemodialysis catheters (caths) often fail as a result of luminal obstructive thrombus or formation of a fibrin sheath at the tip. Anecdotal and non-randomized studies have indicated that aspirin (A) and/or warfarin (W) can prolong cath patency. We examined the effect of chronic usage of either A or W on primary cath patency. Material and Methods: A prospective cross-sectional …		0.0397299
145	1972	A. Takahashi;H. Takase;T. Toriyama;T. Sugiura;Y. Kurita;R. Ueda;Y. Dohi	2006		Candesartan, an angiotensin II type-1 receptor blocker, reduces cardiovascular events in patients on chronic haemodialysis - A randomized study	Nephrology Dialysis Transplantation	21	9	2507-2512	Background. Cardiovascular events are the major determinants of the prognosis of patients on chronic haemodialysis. The present study was designed to investigate whether candesartan, an angiotensin II type-1 receptor blocker, reduces the incidence of cardiovascular events in these patients. Methods. A total of 80 chronic haemodialysis patients (male/female, 47/ 33; mean age (plus or minus) SEM, 6…		0.0406128
146	3611	J. Silva;Costa Teixeira e;A. Baptista;A. Ramos;P. Ponce	2008		Catheter-related bacteremia in hemodialysis: which preventive measures to take?	Nephron Clin Pract		4	c251-7	BACKGROUND: The use of tunneled hemodialysis catheters as definitive vascular access is becoming increasingly more widespread, reaching 25% of all dialysis patients in some countries. The rate of infectious morbidity and mortality is much higher when catheters are used than when patients are dialyzed through grafts or native fistulas, and it is generally agreed that implementing appropriate preve…	CN-00664965	0.0406816
147	1835	C. H. Brown	2007		A new era of anticoagulation		32		HS-35-HS-48			0.0413736
148	3781	M. A. Crowther;C. M. Clase;P. J. Margetts;J. Julian;K. Lambert;D. Sneath;R. Nagai;S. Wilson;A. J. Ingram	2002		Low-intensity warfarin is ineffective for the prevention of PTFE graft failure in patients on hemodialysis: a randomized controlled trial	J Am Soc Nephrol		9	2331-7	Polytetrafluoroethylene (PTFE) dialysis grafts in patients with end-stage renal disease (ESRD) are prone to thrombotic failure. The objective of this multicenter, randomized, double-blind, placebo-controlled clinical trial was to determine if warfarin reduces the risk of failure of PTFE dialysis grafts. Patients with ESRD and newly placed PTFE grafts were studied at community and academic dialysi…	CN-00406868	0.0425417
149	3886	V. A. Sukhanov;E. I. Boretzkaya	1997		Effects of long-term antithrombotic treatment on progression of human chronic glomerulonephritis: 5-year experience of preserving residual renal function in pre-dialysis patients. [abstract]	Nephrology Dialysis Transplantation		9	A93		CN-00509494	0.0426214
150	2598	K. Shimada;S. Fukuzawa;S. Ozawa;M. Inagaki;J. Sugioka	2003		Clinical evaluation of cholesterol embolization syndrome following cardiovascular surgery	Japanese Journal of Interventional Cardiology	18	4	361-364	Purpose: Cholesterol embolization syndrome has recently been identified as a cause of multiorgan failure following cardiac catheterization and cardiovascular surgery in patients with atherosclerosis. The objective of the present study was to evaluate the clinical features of cholesterol embolization syndrome following cardiovascular surgery. Subjects and Methods: Between May 1994 and December 200…		0.0427751
151	434	O. P. Smith;B. White;D. Vaughan;M. Rafferty;L. Claffey;B. Lyons;W. Casey	1997	2012-11-29	Use of protein-C concentrate, heparin, and haemodiafiltration in meningococcus-induced purpura fulminans	Lancet	350	9091	1590-3	BACKGROUND: Inflammatory and coagulation processes are both affected in meningococcaemia. Severe acquired protein-C deficiency in meningococcaemia is usually associated with substantial mortality: in survivors, skin grafts, amputation, and end-organ failure are not uncommon. Protein C is a natural anticoagulant and also has important anti-inflammatory activity. We assessed the effects of early re…	9393338	0.0436608
152	3207		1996		DX-9065a	Drugs of the Future	21	6	646-647			0.0437068
153	1400	C. J. Day;G. W. Lipkin;C. O. S. Savage	2009		Lupus nephritis and pregnancy in the 21st century	Nephrology Dialysis Transplantation	24	2	344-347			0.0449855
154	2492	R. A. Balk	2004		Optimum treatment of severe sepsis and septic shock: Evidence in support of the recommendations	Disease-a-Month	50	4	168-213	The recommended therapeutic goals for management of severe sepsis and septic shock should include prompt recognition and correction or reversal of the injury state associated with the development of sepsis (Table 9). TABLE 9 Basic management principles for severe sepsis and septic shock Identify the cause and source of infection Obtain suitable material for needed cultures, Gram stains, and diagn…		0.0449873
155	272	G. Bennett;M. R. Hanley	2004	Dec	Multiple embolic events in a patient with heparin induced thrombocytopaenic thrombotic syndrome and mural thrombus	Anaesth Intensive Care	32	6	821-4	This report describes a 55-year-old man admitted for renal colic and found to have an infarcted right kidney, for which he was treated with heparin. Heparinization for this condition was stopped on day 12 when the patient developed pain in his left foot. Heparin-induced thrombocytopaenic thrombotic syndrome was confirmed, and despite treatment with danaparoid and bilateral femoral embolectomy, a …	15648995	0.0450799
156	2820	P. Roderick;C. Jones;N. Drey;S. Blakeley;P. Webster;J. Goddard;S. Garland;L. Bourton;J. Mason;C. Tomson	2002		Late referral for end-stage renal disease: A region-wide survey in the south west of England	Nephrology Dialysis Transplantation	17	7	1252-1259	Background. The proportion of patients referred for renal replacement therapy (RRT) at a late stage of disease appears to be similar to that first described nearly 20 years ago. This study investigated the current scale of the problem in a large region in England, identifying the prior health care, patient characteristics, referral pattern, and outcomes of those accepted onto RRT. Methods. Three …		0.0452314
157	2034	L. Coli;G. Donati;G. Cianciolo;C. Raimondi;G. Comai;L. Panicali;V. Nastasi;D. C. Cannarile;F. Gozzetti;M. Piccari;S. Stefoni	2006		Anticoagulation therapy for the prevention of hemodialysis tunneled cuffed catheter (TCC) thrombosis	Journal of Vascular Access	7	3	118-122	Background: Chronic oral anticoagulation is currently used to avoid thrombosis and the malfunction of tunneled cuffed catheters (TCCs) for hemodialysis (HD). The aim of the study was to assess the efficacy of early warfarin administration, after TCC placement, in comparison to its administration after the first thrombosis or malfunction event of the TCC. Patients and methods: One hundred and fort…		0.0457175
158	2882	F. Wong;L. Blendis	2001		New challenge of hepatorenal syndrome: Prevention and treatment	Hepatology	34	6	1242-1251	Hepatorenal syndrome (HRS) remains one of the major therapeutic challenges in hepatology today. The pathogenesis is complex, but the final common pathway seems to be that sinusoidal portal hypertension, in the presence of severe hepatic decompensation, leads to splanchnic and systemic vasodilatation and decreased effective arterial blood volume. Renal vasoconstriction increases concomitantly, ren…		0.0469146
159	1668	I. Uckay;S. Harbarth;D. Pittet	2007		Management of Gram-positive bacteraemia	Current Opinion in Infectious Diseases	20	6	561-567	PURPOSE OF REVIEW: Gram-positive bacteraemic infections are frequent and associated with high morbidity and mortality. This paper reviews publications focusing exclusively on new findings related to Gram-positive bacteraemia in the published literature from July 2006 to June 2007. RECENT FINDINGS: Ninety-eight articles have been reviewed. Of the 66 incorporated in this review, 21 focused on epide…		0.0470642
160	3259	V. Van Wyk;P. N. Badenhorst;H. G. Luus;H. F. Kotze	1995		A comparison between the use of recombinant hirudin and heparin during hemodialysis	Kidney Int	48	4	1338-1343	The purpose of this study was to determine the anticoagulant and antithrombotic potential of hirudin during hemodialysis by comparing the efficacy of dialysis with heparin to that of dialysis with recombinant hirudin (r-hirudin). Eleven patients with chronic renal failure and on maintenance hemodialysis were included in this open cross-over study. Conventional doses of heparin were administered d…		0.0471094
161	413	M. Diamantoglou;J. Platz;J. Vienken	1999	Jan	Cellulose carbamates and derivatives as hemocompatible membrane materials for hemodialysis	Artif Organs	23	1	15-22	Dialysis membranes made from regenerated cellulose are under dispute because of their alleged lack of hemocompatibility. The introduction of membranes from synthetically modified cellulose, like cellulose acetate or Hemophan, has proven, however, that hemocompatible membranes can be fabricated from cellulose by means of chemical surface modifications. In addition to membranes made from modified c…	9950174	0.0476024
162	315	M. Brueckmann;J. Wizenmann;U. Hoffmann;M. Seeger;B. Bewig	2003	2012-03-15	Clinical and laboratory effects of recombinant human activated protein C in the treatment of a patient with sepsis-induced multiple organ failure	Thromb Res	109	2012-05-06	259-63	OBJECTIVES: To evaluate clinical and laboratory effects of the administration of recombinant human activated protein C (rhAPC) in the treatment of a 25-year-old patient with septic shock and multiple organ failure secondary to perinephritic abscesses. INTERVENTIONS: Intravenous administration of rhAPC-or drotrecogin alfa (activated)-(24 mcg/kg/h) for a total of 80 h as an adjunct to antimicrobial…	12818248	0.0476321
163	3233	V. De Precigout;D. Higueret;N. Larroumet;C. Combe;A. Iron;V. Blanchetier;L. Potaux;M. Aparicio	1996		Improvement in lipid profiles and triglyceride removal in patients on polyamide membrane hemodialysis	Blood Purif	14	2	170-176	Cardiovascular morbidity and mortality in hemodialyzed patients are increased due to the frequently abnormal lipid metabolism. It has been reported that this abnormal lipid metabolism could be partially corrected by some highly permeable membranes, such as polysulfone or cellulose triacetate. We investigated the influence of 4 months of dialysis with a polyamide membrane upon the course of lipid …		0.0477634
164	3086	P. Sukumar;A. Loo;R. Adolphe;J. Nandi;A. Oler;R. A. Levine	1999		Dietary nucleotides augment dextran sulfate sodium-induced distal colitis in rats	Journal of Nutrition	129	7	1377-1381	We have previously shown that enteral and parenteral supplementation of nucleotides (NT) accelerates healing of small-bowel ulcers in rats with indomethacin-induced ileitis. The purpose of this study was to evaluate whether dietary NT supplementation would similarly affect ulcer healing in dextran sulfate sodium (DSS)-induced colitis in rats. Male Sprague-Dawley rats were randomly assigned to rec…		0.0480971
165	1000	M. Lemaire;B. Connolly;E. Harvey;C. Licht	2010		Treatment of paediatric vancomycin intoxication: A case report and review of the literature	NDT Plus	3	3	260-264			0.0484295
166	637	D. Alexopoulos;A. Panagiotou;I. Xanthopoulou;D. Komninakis;G. Kassimis;P. Davlouros;C. Fourtounas;D. Goumenos	2011		Antiplatelet effects of prasugrel vs. double clopidogrel in patients on hemodialysis and with high on-treatment platelet reactivity	Journal of Thrombosis and Haemostasis	9	12	2379-2385	Background: High on-treatment platelet reactivity (HTPR) is frequent in patients on hemodialysis (HD) receiving clopidrogel. Objectives: The primary aim of this study was to determine the antiplatelet effects of prasugrel vs. high-dose clopidogrel in patients on HD with HTPR. Patients/Methods: We performed a prospective, single-center, single-blind, investigator-initiated, randomized, crossover s…		0.0485356
167	1883	S. Mir;O. Yavascan;F. Mutlubas;B. Yeniay;F. Sonmez	2007		Clinical outcome in children with Henoch-Schonlein nephritis	Pediatric Nephrology	22	1	64-70	Henoch-Schonlein purpura (HSP) is the most common vasculitis in childhood. The long-term prognosis is variable and depends on renal involvement. The aim of this study was to evaluate both clinical features of the children with HSP and the prognoses of short- and long-term outcome of patients diagnosed as HSP nephritis (HSN). This is a retrospective data study of all children with HSP hospitalized…		0.048809
168	27	A. Besarab;R. Pandey	2011	Jan	Catheter management in hemodialysis patients: delivering adequate flow	Clin J Am Soc Nephrol	6	1	227-34	Over 330,000 individuals in the United States depend on hemodialysis (HD), the majority as a result of end-stage renal disease. Sustainable vascular access can be achieved through arteriovenous fistulas, arteriovenous grafts, or tunneled catheters. Tunneled dialysis catheters (TDCs) often remain in use for months or even years, long beyond their initial intended use as a bridging device. Research…	21115628	0.0488185
169	1574	R. D. Shlansky-Goldberg;A. H. Matsumoto;G. A. Baumbach;J. B. Siegel;R. D. Raabe;T. P. Murphy;C. Deng;J. Ray Dawkins;V. J. Marder	2008		A first-in-human phase I trial of locally delivered human plasmin for hemodialysis graft occlusion	Journal of Thrombosis and Haemostasis	6	6	944-950	Background: Hemodialysis (HD) grafts often fail because of stenosis at the venous anastomosis and thrombotic occlusion. Percutaneous management relies on thrombolysis with plasminogen activators, mechanical removal of thrombus, and angioplasty of the stenotic lesion. Objectives: This report describes a phase I trial using Plasmin (Human) TAL 05-00018, a direct-acting fibrinolytic agent, to evalua…		0.0489925
170	3650	M. Gritters;P. Borgdorff;M. P. Grooteman;M. Schoorl;P. C. Bartels;G. J. Tangelder;M. J. Nubé	2007		Reduction in platelet activation by citrate anticoagulation does not prevent intradialytic hemodynamic instability	Nephron Clin Pract		1	c9-16	BACKGROUND: The etiology of intradialytic hemodynamic instability is multifactorial. Of the various factors involved, a rise in core temperature seems to be crucial. In this respect, the bioincompatibility of hemodialysis (HD) treatment might play an important role. The application of cool dialysate reduces the number of periods of intradialytic hypotension (IDH) considerably. In rats, roller pum…	CN-00587198	0.0492099
171	2420	B. F. Culleton;B. Hemmelgarn	2004		Inadequate treatment of cardiovascular disease and cardiovascular disease risk factors in dialysis patients: A commentary	Semin Dial	17	5	342-345	Cardiovascular disease (CVD) is the leading cause of morbidity and mortality in patients with end-stage renal disease (ESRD). Despite its significant impact on health outcomes, which would imply a need for aggressive intervention, both CVD and CVD risk factors are inadequately treated in this patient population. The reasons for this inadequate treatment are unclear. This article reviews the contr…		0.0496409
172	3651	M. G. Betjes;D. van Oosterom;M. van Agteren;J. van de Wetering	2007		Regional citrate versus heparin anticoagulation during venovenous hemofiltration in patients at low risk for bleeding: similar hemofilter survival but significantly less bleeding	J Nephrol		5	602-8	BACKGROUND: Regional citrate anticoagulation (RCA) may be a valuable alternative to systemic heparin anticoagulation during continuous venovenous hemodialysis (CVVH). RCA does not increase the risk of bleeding, but carries the risk of metabolic derangements. Clotting-free circuit survival may be increased with RCA.METHODS: Critically ill patients at low risk for bleeding were randomized for CVVH …	CN-00704609	0.04988
173	3437	I. Rocher;J. F. Henry;B. Flouvat	1984		The effect of antacid and aspirin on the bioavailability of isofezolac in man	International Journal of Clinical Pharmacology Therapy and Toxicology	22	9	464-469	Bioavailability of isofezolac, a new non-steroid anti-inflammatory drug, with or without antacid and aspirin coadministration was investigated in 6 healthy female volunteers. Each subject received, in random order, isofezolac (50 mg) alone or associated with aspirin (1 g) or phosphalugel (11 g aluminum phosphate). Isofezolac plasma concentrations were determined using a specific high performance …		0.0501719
174	3155	N. Hamdini;R. Makdassi;B. Tribout;B. De Cagny;P. F. Westeel;A. Fournier	1997		Thrombotic thrombocytopenic purpura and hemolytic uremic syndrome in adult. A retrospective study of 27 patients	Annales de Medecine Interne	148	5	346-355	We report a serie of 27 patients included on the basis of either thrombotic microangiopathy (TMA) at renal histology (13 cases) or, in the absence or histology, non-immunological hemolytic anemia with schizocytes and thrombopenia (14 cas). The etiopathogenic treatment consisted in the administration of antiagregating agents (in all patients except 3 of group I because of the severity of thrombope…		0.0502651
175	3893	A. Grzegorzewska;B. Chalama;I. Mariak;J. Kupsz	1997		[Measuring ionized calcium (Ca2+) transport during intermittent peritoneal dialysis (IPD)]	Przegla&#807;d lekarski		5	302-7	The aim of studies was an evaluation of dialysate/plasma ratio and peritoneal balance of Ca2+ during IPD performed using 1.5 g% glucose and 1.75 mmol/l Ca2+ dialysis solution. Net ultrafiltration rate and EPBF were simultaneously examined. Studies were carried out using dialysis solution without any drugs except heparin (n = 10) and with intraperitoneal administration of sodium nitroprusside (n =…	CN-00332618	0.0503556
176	3098	B. Canaud;H. My;M. Morena;B. Lamy-Lacavalerie;H. Leray-Moragues;J. Y. Bosc;J. L. Flavier;P. Y. Chomel;H. D. Polaschegg;F. R. Prosl;J. Megerman	1999		Dialock: A new vascular access device for extracorporeal renal replacement therapy. Preliminary clinical results	Nephrology Dialysis Transplantation	14	3	692-698	Background. Vascular access, a vital tool for end-stage renal disease patients, remains a weak component of extracorporeal renal replacement therapy (RRT) and the first cause of morbidity. Permanent catheters proposed as an alternative to permanent AV fistulae are associated with a significant risk of infection. A subcutaneously implantable chamber connected to permanent catheter appears highly d…		0.0505095
177	4041	D. Falkenhagen;T. Bosch;G. S. Brown;B. Schmidt;M. Holtz;U. Baurmeister;H. Gurland;H. Klinkmann	1987		A clinical study on different cellulosic dialysis membranes	Nephrol Dial Transplant		6	537-45	A controlled clinical study was performed over a period of 8 weeks in two dialysis centres (Rostock, GDR, and Munich, FRG). The aim was to compare a dialysis membrane made of modified cellulose (Hemophan) with classical regenerated cellulose (Cuprophan). Dialysers containing these membranes, together with a cellulose acetate dialyser, were therefore incorporated in a cross-over programme and clin…	CN-00052687	0.0507125
178	1245	S. S. Hedayati;F. O. Finkelstein	2009		Epidemiology, Diagnosis, and Management of Depression in Patients With CKD	American Journal of Kidney Diseases	54	4	741-752			0.0515184
179	291	C. Aggeli;S. Brili;A. Frogoudaki;J. Barbetseas;C. Stefanadis	2004	Jul	Four-month warfarin therapy results in a dissolution of a superior vena cava thrombus	Echocardiography	21	5	435-6		15209724	0.0517153
180	4059	D. A. Lane;H. Ireland;A. Flynn;E. Anastassiades;J. R. Curtis	1986		Haemodialysis with low MW heparin: dosage requirements for the elimination of extracorporeal fibrin formation	Nephrol Dial Transplant		3	179-87	We have performed a dose ranging study of a low MW heparin, Kabi 2165, during haemodialysis in humans (n = 16) and compared it to a dose of unfractionated commercial heparin that has already been shown to inhibit fibrin formation. Low MW heparin administered as 5000 or 10,000 anti-factor Xa units, s.c., half an hour prior to the initiation of dialysis was unable to prevent fibrin formation in the…	CN-00260233	0.0517417
181	2491	J. A. Kellum	2004		What can be done about acute renal failure?	Minerva Anestesiologica	70	4	181-188	Acute renal failure (ARF) complicates the clinical course of as many as 5% of all hospitalized patients with the critically ill and injured disproportionably at risk. Considerable effort has been expended to develop techniques to prevent ARF or to facilitate its resolution. However, to date, studies have failed to demonstrate that drugs can prevent onset or deterioration of renal function in the …		0.0518253
182	2791	B. Unver;G. Sunder-Plassmann;W. H. Horl;R. Apsner	2002		Long-term citrate anticoagulation for high-flux haemodialysis in a patient with heparin-induced thrombocytopenia type II	Acta Medica Austriaca	29	4	146-148	For the first time, long-term use of regional citrate anticoagulation for high-flux haemodialysis is reported in a patient with heparin-induced thrombocytopenia type II. A simple, flow-independent, citrate infusion protocol allowed efficient anticoagulation. Excellent solute removal, indicated by KT/V values of 1.52 to 1.98, was achieved. Electrolyte and acid-base balance as well as calcium homeo…		0.0522711
183	2223	G. Tinica;L. Colar;A. Ciucu;E. Sandica	2005		Open heart surgery with limited blood requirements	Archives of the Balkan Medical Union	40	3	146-150	Objectives: Open heart surgery with cardiopulmonary by-pass is a potential homologous blood requiring major procedure. We investigate the possibility of performing cardiac surgery without consuming homologous blood. Method: The medical records of 145 patients operated on between May 2000 and February 2001 were studied. We considered the following parameters: gender (99 males, 46 females), diagnos…		0.0524489
184	399	J. H. Reeves;A. R. Cumming;L. Gallagher;J. L. O'Brien;J. D. Santamaria	1999	Oct	A controlled trial of low-molecular-weight heparin (dalteparin) versus unfractionated heparin as anticoagulant during continuous venovenous hemodialysis with filtration	Crit Care Med	27	10	2224-8	OBJECTIVE: To compare the efficacy, safety, and cost of fixed-dose low-molecular-weight heparin (dalteparin) with adjusted-dose unfractionated heparin as anticoagulant for continuous hemofiltration. DESIGN: Prospective, randomized, controlled clinical trial. SETTING: University-affiliated adult intensive care unit PATIENTS: All patients requiring continuous hemofiltration for acute renal failure …	10548211	0.0527944
185	3776	B. Naumnik;J. Borawski;K. Pawlak;M. Mysliwiec	2002		Effects of low-molecular weight heparin (enoxaparin sodium) and unfractionated heparin on circulating endothelial markers in hemodialysis patients: a randomized prospective study [abstract]]	Nephrology Dialysis Transplantation		Suppl 1	15	39th Annual Congress. European Renal Association. European Dialysis and Transplant Association. Copenhagen, Denmark, July 14 - 17, 2002	CN-00509383	0.0529713
186	1342	K. Nishiyama;M. Horiguchi;S. Shizuta;T. Doi;N. Ehara;R. Tanuguchi;Y. Haruna;Y. Nakagawa;Y. Furukawa;M. Fukushima;T. Kita;T. Kimura	2009		Temporal Pattern of Strokes After On-Pump and Off-Pump Coronary Artery Bypass Graft Surgery	Annals of Thoracic Surgery	87	6	1839-1844	Background: The incidence of strokes has not decreased after coronary artery bypass graft surgery (CABG). The purpose of this study is to identify incidence, risk factors, and temporal pattern of strokes after on-pump and off-pump CABG. Methods: We analyzed 2,516 consecutive patients who underwent first elective isolated CABG. The primary endpoint was strokes within 30 days. The temporal onset of…		0.0530721
187	1431	C. S. C. Bouman;A. A. N. M. Royakkers;M. Smits;M. J. Schultz	2008		Discrepancies between present guidelines and clinical practice in renal replacement therapy in critically ill patients with acute kidney injury: A Dutch survey	Netherlands Journal of Critical Care	12	6	260-265	Objective: Acute kidney injury is a common complication of critical illness with high morbidity and mortality. There is no consensus on its optimal management, including renal replacement therapy (RRT). The aim of this survey was to ascertain RRT management in Dutch intensive care units (ICUs), and to evaluate compliance to present guidelines. Intervention: Questionnaires concerning hospital demo…		0.0533114
188	3642	P. Evenepoel;T. Dejagere;P. Verhamme;K. Claes;D. Kuypers;B. Bammens;Y. Vanrenterghem	2007		Heparin-coated polyacrylonitrile membrane versus regional citrate anticoagulation: a prospective randomized study of 2 anticoagulation strategies in patients at risk of bleeding	Am J Kidney Dis		5	642-9	BACKGROUND: Hemodialysis requires anticoagulation to prevent clotting of the extracorporeal circuit. Systemic anticoagulation with heparin is contraindicated in patients at high risk of bleeding. In these patients, regional citrate anticoagulation (RCA), with either calcium-free (RCA-Ca0) or calcium-containing dialysate (RCA-Ca3.0), and heparin-coated membranes (1.3 m(2); AN69ST; Nephral 300ST, G…	CN-00588508	0.0533888
189	3812	K. J. Stas;J. Vanwalleghem;B. De Moor;H. Keuleers	2001		Trisodium citrate 30% vs. heparin 5% as catheter lock in the interdialytic period in twin- or double-lumen dialysis catheters for intermittent haemodialysis	Nephrol Dial Transplant		7	1521-2		CN-00349032	0.0534696
190	2778	D. W. Johnson;R. MacGinley;T. D. Kay;C. M. Hawley;S. B. Campbell;N. M. Isbel;P. Hollett	2002		A randomized controlled trial of topical exit site mupirocin application in patients with tunnelled, cuffed haemodialysis catheters	Nephrology Dialysis Transplantation	17	10	1802-1807	Background. Central venous catheters are frequently needed for the provision of haemodialysis, but their clinical usefulness is severely limited by infectious complications. The risk of such infections can be reduced by topical application of mupirocin to the exit sites of non-cuffed catheters or by the use of tunnelled, cuffed catheters. Whether mupirocin offers any additional protection against…		0.0535866
191	1673	A. Koster	2007		New anticoagulants in cardiovascular anaesthesia	Applied Cardiopulmonary Pathophysiology	11	3	33-34			0.0541061
192	1586	S. Eisenberg	2008		Hepatic sinusoidal obstruction syndrome in patients undergoing hematopoietic stem cell transplant	Oncology nursing forum	35	3	385-397	PURPOSE/OBJECTIVES: To provide a comprehensive review of hepatic sinusoidal obstruction syndrome (HSOS) in patients receiving a hematopoietic stem cell transplant and to describe the implications for nursing care. DATA SOURCES: Published research articles, reviews, case reports, and books. DATA SYNTHESIS: Disagreement exists regarding the precise cause of HSOS. Prevention and treatment strategies…		0.0542023
193	2797	K. Ataman;M. Jehmlich;S. Kock;S. Neumann;M. Leischik;Z. Filipovic;H. B. Hopf	2002		Short-term cardiovascular effects of plasmapheresis in norepinephrine-refractory septic shock	Intensive Care Med	28	8	1164-1167	Objective: To examine the short-term cardiovascular effects of plasmapheresis in seven patients (six surgical, one medical) with norepinephrine-refractory septic shock. Design and setting: Retrospective observational study in a secondary community hospital. Interventions: Plasmapheresis was performed as follows: blood flow, 120 ml/min; exchange volume, 10 fresh frozen plasma (ca. 2200 ml) at rate…		0.0549988
194	4083	G. Rifle;J. M. Chalopin;P. Zech;P. Deteix;F. Ducret;P. Vialtel;D. Cordonnier	1981		Treatment of idiopathic acute crescentic glomerulonephritis by immunodepression and plasma-exchanges. A prospective randomised study	Proceedings of the European Dialysis and Transplant Association. European Dialysis and Transplant Association			493-502	A prospective randomised trial was carried out in 14 patients with severe 'idiopathic' acute crescentic glomerulonephritis. The mean percentage of crescents was 78 per cent and 11 patients were anuric at presentation. Eight patients received pulses of methylprednisolone, immunosuppressive drugs and anticoagulants and six the same therapeutic regimen plus plasma exchanges for one to two months. Me…	CN-00027099	0.0557918
195	3964	M. T. Nurmohamed;H. C. Knipscheer;P. Stevens;R. T. Krediet;M. C. Roggekamp;R. J. Berckmans;J. W. ten Cate	1993		Clinical experience with a new antithrombotic (dermatan sulfate) in chronic hemodialysis patients	Clin Nephrol		3	166-71	Dose finding studies with a new antithrombotic (dermatan sulfate) for the prevention of clot formation in the extracorporeal circuit were performed in chronic hemodialysis patients in comparison with standard heparin treatment. Dermatan sulfate (DS), which inhibits the coagulation via the heparin cofactor II pathway, was given in single predialysis injections, immediately before commencement of t…	CN-00092078	0.0558118
196	1365	L. M. Czosnowski;J. Q. Hudson;R. B. Canada	2009		Hypercalcemia associated with tertiary hyperparathyroidism managed conservatively with pamidronate in a hemodialysis patient	American Journal of the Medical Sciences	337	4	300-301	Secondary hyperparathyroidism and the associated metabolic abnormalities are common complications of chronic kidney disease. When these disorders cannot be managed by conventional measures, including phosphate restriction, phosphate binders, vitamin D therapy, and calcimimetics, tertiary hyperparathyroidism and the associated metabolic abnormalities may develop. In such cases parathyroidectomy is…		0.0561153
197	181	R. R. Quinn;D. M. Naimark;M. J. Oliver;A. M. Bayoumi	2007	Sep	Should hemodialysis patients with atrial fibrillation undergo systemic anticoagulation? A cost-utility analysis	Am J Kidney Dis	50	3	421-32	BACKGROUND: Approximately 14% of hemodialysis patients have atrial fibrillation. Hemodialysis patients with atrial fibrillation appear to be at increased risk of both thromboembolic complications and bleeding. Furthermore, there is uncertainty regarding the efficacy of warfarin or acetylsalicylic acid (ASA) therapy for preventing strokes in this subgroup because they were excluded from relevant t…	17720521	0.0562988
198	613	J. Moran;S. Sun;I. Khababa;A. Pedan;S. Doss;B. Schiller	2012		A randomized trial comparing gentamicin/citrate and heparin locks for central venous catheters in maintenance hemodialysis patients	American Journal of Kidney Diseases	59	1	102-107	Central venous catheters (CVCs) are used for vascular access in hemodialysis patients who have no alternative access or are awaiting placement or maturation of a permanent access. The major complications of CVCs are catheter-related bloodstream infection and clotting in the catheter lumen. Parallel-group, randomized, multicenter clinical trial, with patients blinded to study intervention. 16 free…		0.0564167
199	1009	W. Szczeklik;I. Nowak;B. Seczynska;A. Sega;W. Krolikowski;J. Musial	2010		Beneficial therapeutic effect of plasmapheresis after unsuccessful treatment with corticosteroids in two patients with severe toxic epidermal necrolysis	Therapeutic Apheresis and Dialysis	14	3	354-357	Toxic epidermal necrolysis (TEN) is a rare, life-threatening disease with a high mortality rate. It is linked to drug toxicity and characterized by epidermal necrolysis with mucositis and conjunctivitis. Treatment is not established due to the unknown pathogenesis and lack of randomized clinical trials. It is mostly based on withdrawal of the culprit drug and symptom-related approach. The role of…		0.0564209
200	805	E. Fiaccadori;G. Regolisti;U. Maggiore;E. Parenti;E. Cremaschi;S. Detrenis;A. Caiazza;A. Cabassi	2011		Ultrafiltration in heart failure	American Heart Journal	161	3	439-449	Fluid overload is a key pathophysiologic mechanism underlying both the acute decompensation episodes of heart failure and the progression of the syndrome. Moreover, it represents the most important factor responsible for the high readmission rates observed in these patients and is often associated with renal function worsening, which by itself increases mortality risk. In this clinical context, u…		0.0568156
201	3203	H. P. Kierdorf;H. G. Sieberth	1996		Continuous renal replacement therapies versus intermittent hemodialysis in acute renal failure: What do we know?	American Journal of Kidney Diseases	28	5 SUPPL. 3	S90-S96	The mortality of complicated acute renal failure (ARF) has remained unchanged in the last 10 years and is currently near 70% because of the fact that ARF is part of a multiple organ dysfunction syndrome (MODS). Continuous renal replacement therapies (CRRTs) have become well established in the treatment of ARF since the introduction of continuous arteriovenous hemofiltration. While this simple blo…		0.0569528
202	2393	J. C. Cansick;R. Lennon;C. L. Cummins;A. J. Howie;M. E. McGraw;M. A. Saleem;E. J. Tizard;S. A. Hulton;D. V. Milford;C. M. Taylor	2004		Prognosis, treatment and outcome of childhood mesangiocapillary (membranoproliferative) glomerulonephritis	Nephrology Dialysis Transplantation	19	11	2769-2777	Background. Prognostic factors and outcome are incompletely known in childhood mesangiocapillary glomerulonephritis (MCGN). This study aimed to correlate renal outcome with clinical and histopathological variables. Methods. We conducted a two-centre retrospective analysis of children with MCGN. Results. Fifty-three children presented at a mean age of 8.8 years (range: 13 months-15 years). They we…		0.0572263
203	2191	P. R. Sinnaeve;J. Simes;S. Yusuf;J. Garg;S. Mehta;J. Eikelboom;J. A. Bittl;P. Serruys;E. J. Topol;C. B. Granger	2005		Direct thrombin inhibitors in acute coronary syndromes: Effect in patients undergoing early percutaneous coronary intervention	European Heart Journal	26	22	2396-2403	Aims: We evaluated the effect of direct thrombin inhibitors (DTIs) in patients undergoing early percutaneous coronary intervention (PCI), using the DTI Trialists' Collaboration database of 35 970 patients from 11 randomized trials of DTIs vs. heparin. Methods and results: We performed a Cox proportional hazards regression analysis with PCI as a time-dependent covariate to assess the independent i…		0.0573478
204	3675	J. S. Noble;K. Simpson;M. E. Allison	2006		Long-term quality of life and hospital mortality in patients treated with intermittent or continuous hemodialysis for acute renal and respiratory failure	Ren Fail		4	323-330	OBJECTIVE: To describe long-term quality of life, intensive care, and hospital mortality in patients with acute renal and respiratory failure treated with one of two methods of renal replacement therapy (RRT). DESIGN: Cross-sectional survey of long-term survivors from a prospective observational study of two methods of RRT. SETTING: A combined surgical and medical intensive care unit in a univers…	CN-00601930	0.0575742
205	4054	Radmilovi;A.;Bori;Z.;Naumovi;T.;Stamenkovi;M.;Mu;iki;P.	1987		Shunt thrombosis prevention in hemodialysis patients--a double-blind, randomized study: pentoxifylline vs placebo	Angiology		7	499-506	Previous studies demonstrated a high incidence of local thrombosis in patients in whom external arteriovenous shunts were used for vascular access. This procedure provides, therefore, a useful model for the evaluation of potential antithrombotic agents. The effect of the hemorheologically and hemostasiologically active drug Pentoxifylline on the incidence of thrombosis of arteriovenous shunts (Ra…	CN-00049426	0.0578216
206	1494	J. B. Heijns;M. E. L. Van Der Burg;T. Van Gelder;M. W. J. A. Fieren;P. De Bruijn;A. Van Der Gaast;W. J. Loos	2008		Continuous ambulatory peritoneal dialysis: Pharmacokinetics and clinical outcome of paclitaxel and carboplatin treatment	Cancer Chemotherapy and Pharmacology	62	5	841-847	Purpose: Administration of chemotherapy in patients with renal failure, treated with hemodialysis or continuous ambulatory peritoneal dialysis (CAPD) is still a challenge and literature data is scarce. Here we present a case study of a patient on CAPD, treated with weekly and three-weekly paclitaxel/ carboplatin for recurrent ovarian cancer. Experimental: During the first, second and ninth cycle …		0.0578943
207	917	H. Y. Chen;Y. L. Chiu;Y. F. Chuang;S. P. Hsu;M. F. Pai;C. F. Lai;J. Y. Yang;Y. S. Peng;T. J. Tsai;K. D. Wu	2010		Association of low serum fetuin A levels with poor arteriovenous access patency in patients undergoing maintenance hemodialysis	American Journal of Kidney Diseases	56	4	720-727	Background: Fetuin A, a predictor of mortality in dialysis patients, is associated with vascular calcification and atherosclerosis in hemodialysis (HD) patients. Whether it predicts arteriovenous (AV) access patency is unknown. This study aimed to investigate the association between fetuin A and AV access patency in HD patients. Study Design Prospective observational study. Setting & Participants…		0.0582613
208	465	M. J. Janssen;J. K. Deegens;T. H. Kapinga;J. R. Beukhof;P. C. Huijgens;A. C. van Loenen;J. van der Meulen	1996	Mar	Citrate compared to low molecular weight heparin anticoagulation in chronic hemodialysis patients	Kidney Int	49	3	806-13	Citrate and nadroparin calcium, a low molecular weight heparin (LMWH), were compared in a randomized cross-over trial in 21 chronic hemodialysis patients regarding anticoagulation, calcium and magnesium kinetics, biocompatibility, dialysis efficiency, and aluminum contamination. Citrate was infused into the arterial line at a minimum rate of 0.68 mmol/min, combined with a calcium and magnesium-fr…	8648924	0.0588977
209	2906	M. San Juan Miguelsanz;S. Munoz Pilar;M. R. Santos de Pablos;B. Bravo Prieto	2001		Reduction of Kt/V by food intake during haemodialysis	EDTNA-ERCA Journal	27	3	150-152	Background: Urea kinetic modelling is a method for verifying that the amount of dialysis prescribed equals the amount of dialysis delivered. DOQI guidelines help to assess the causes of a low Kt/V: fistula integrity, treatment duration, methods of obtaining BUN samples, dialysis machine and patient specific variables. Objective: To demonstrate the relation between food intake during HD and measur…		0.0592877
210	2326	A. J. Ferraro;C. J. Day;M. T. Drayson;C. O. Savage	2005		Effective therapeutic use of rituximab in refractory Wegener's granulomatosis	Nephrology Dialysis Transplantation	20	3	622-625			0.0600429
211	2044	R. W. Yeh;I. K. Jang	2006		Argatroban: Update	American Heart Journal	151	6	1131-1138	Unfractionated heparin has historically been used as the anticoagulant of choice in the management of a number of thrombotic diseases. Recognition of the limitations of heparin has led to the development of a newer class of anticoagulants, the direct thrombin inhibitors. Argatroban is a synthetic small molecule that selectively inhibits thrombin at its active site. In preclinical studies, argatro…		0.0604054
212	2552	P. A. McCullough	2003		A contrast in risk: Radiographic imaging in the renally compromised patient	Reviews in Cardiovascular Medicine	4	SUPPL. 5	S1-S2			0.0604213
213	2908	A. Mitsioni	2001		IgA nephropathy in children	Nephrology Dialysis Transplantation	16	SUPPL. 6	123-125	(i) The eventual outcome of IgA in children should be re-evaluated. (ii) The clinical outcome varies considerably from patient to patient. (iii) There is no proven treatment for childhood IgAN. (iv) When considering treatment protocol, an issue of great importance is the selection of appropriate patients. (v) Well-designed randomized, controlled trials in children need to be undertaken. Hopefully…		0.0609921
214	380	L. Boyer;A. Ravel;B. De Fraissinette;T. Chahid;J. M. Garcier	2000	Dec	[Percutaneous recanalization of occluded renal arteries]	J Mal Vasc	25	5	377-381	Acute embolic renal artery occlusion is usually clinically typical. In case of early diagnosis, an in situ thrombolysis may be effective. As thrombosis often progressively completes a severe renal artery stenosis, the classical clinical description of renal infarction (lumbar pain, hematuria) is frequently not present. The kidney parenchyma downstream from the renal arterial occlusion is not alwa…	11148401	0.0613305
215	3673	J. K. Unger;C. Haltern;J. B. Kobela;R. Francis;R. Rossaint;C. Grosse-Siestrup	2006		Hydroxyethyl starch 130 kd/0.4 and albumin improve CVVH biocompatibility whereas gelatin and hydroxyethyl starch 200 kd/0.5 lead to adverse side effects of CVVH in anesthetized pigs	Shock		5	533-45	Both fluid management and renal replacement therapies play a fundamental role in the treatment of critically ill patients. In a recent in vitro study, we have shown specific interactions of different colloids and the hemocompatibility of hemofilters. The present study was performed to compare the five most common fluids for volume resuscitation, i.e., normal saline (SAL), hydroxyethyl starch 130 …	CN-00690488	0.061474
216	1951	U. S. Nori;A. Manoharan;J. Yee;A. Besarab	2006		Comparison of Low-Dose Gentamicin With Minocycline as Catheter Lock Solutions in the Prevention of Catheter-Related Bacteremia	American Journal of Kidney Diseases	48	4	596-605	Background: Catheter-restricted antibiotic lock solutions were found to be effective in the prevention of catheter-related bacteremia (CRB), but insufficient data are available about the ideal agent and dose. We hypothesized that a low concentration of gentamicin would be as effective as the high doses studied in the past. Methods: In this prospective, open-labeled, randomized, clinical trial of …		0.0617365
217	3373	R. Ponikvar;A. Kandus;J. Buturovic;R. Kveder	1991		Use of prostacyclin as the only anticoagulant during continuous venovenous hemofiltration	Contrib Nephrol	93		218-220			0.0619375
218	395	G. V. Ramesh Prasad;P. M. Palevsky;R. Burr;J. M. Lesko;B. Gupta;A. Greenberg	2000	Jan	Factors affecting system clotting in continuous renal replacement therapy: results of a randomized, controlled trial	Clin Nephrol	53	1	55-60	BACKGROUND: System clotting and the anticoagulation techniques employed to prevent it are important causes of morbidity in continuous renal replacement therapy (CRRT). Different means have been employed in attempts to prolong system lifespan while minimizing complications. SUBJECTS, MATERIALS AND METHODS: To determine whether augmenting blood flow and flush frequency could reduce clotting frequen…	10661483	0.062191
219	878	J. W. Lee	2010		Fluid and electrolyte disturbances in critically ill patients	Electrolyte and Blood Pressure	8	2	72-81	Disturbances in fluid and electrolytes are among the most common clinical problems encountered in the intensive care unit (ICU). Recent studies have reported that fluid and electrolyte imbalances are associated with increased morbidity and mortality among critically ill patients. To provide optimal care, health care providers should be familiar with the principles and practice of fluid and electr…		0.0623521
220	3352	D. M. Ward;R. L. Mehta	1993		Extracorporeal management of acute renal failure patients at high risk of bleeding	Kidney International, Supplement		41	S-237-S-244	The incidence of systemic bleeding events and extracorporeal clotting was studied in 57 critically ill acute renal failure patients treated with intermittent hemodialysis (IHD) and/or continuous arteriovenous hemodialysis(CAVHD), using heparin (Hep), saline-flush (Sal, no anticoagulant), and citrate (Cit) anticoagulation protocols. Thirty-seven patients received a single dialysis modality, and 20…		0.0626079
221	904	E. A. Radigan;N. A. Gilchrist;M. A. Miller	2010		Management of aminoglycosides in the intensive care unit	Journal of Intensive Care Medicine	25	6	327-342	Antibacterial resistance is increasing throughout the world, while the development of new agents is slowly progressing. In addition, the increasing prevalence of fluoroquinolone resistance may force many practitioners to choose an aminoglycoside agent in gram-negative regimens. Aminoglycosides are bactericidal agents with potent activity against gram-negative infections and activity against gram-…		0.0627066
222	3606	P. Zhang;J. Yuan;H. Tan;R. Lv;J. Chen	2009		Successful prevention of cuffed hemodialysis catheter-related infection using an antibiotic lock technique by strictly catheter-restricted antibiotic lock solution method	Blood Purif		2	206-11	BACKGROUND: Catheter-related infection (CRI) is associated with increased all-cause mortality and morbidity in hemodialysis patients and may be reduced by using antimicrobial lock solutions. But the safety of long-term use of antimicrobial lock still needs to be defined.METHODS: Patients with a new inserted permanent tunneled cuffed hemodialysis catheter were randomly assigned to an antibiotic lo…	CN-00680351	0.0631569
223	957	K. C. Huang;S. P. Hsu;C. C. Yang;P. Ou-Yang;K. T. Lee;S. Morisawa;K. Otsubo;C. T. Chien	2010		Electrolysed-reduced water dialysate improves T-cell damage in end-stage renal disease patients with chronic haemodialysis	Nephrology Dialysis Transplantation	25	8	2730-2737	Background. T-cell damage by increased oxidative stress in end-stage renal disease (ESRD) patients undergoing chronic haemodialysis (HD) led to the increased T-cell apoptosis and the alteration of surface markers and Th1/Th2 ratio in CD4+ T lymphocytes. Antioxidant electrolysed-reduced water (ERW) was used as the dialysate in ESRD patients undergoing chronic HD to test for improved oxidative stre…		0.0643682
224	32	M. Broman;O. Carlsson;H. Friberg;A. Wieslander;G. Godaly	2011	Jan	Phosphate-containing dialysis solution prevents hypophosphatemia during continuous renal replacement therapy	Acta Anaesthesiol Scand	55	1	39-45	BACKGROUND: hypophosphatemia occurs in up to 80% of the patients during continuous renal replacement therapy (CRRT). Phosphate supplementation is time-consuming and the phosphate level might be dangerously low before normophosphatemia is re-established. This study evaluated the possibility to prevent hypophosphatemia during CRRT treatment by using a new commercially available phosphate-containing…	21039362	0.0645954
225	510	P. G. Langley;R. Keays;R. D. Hughes;A. Forbes;U. Delvos;R. Williams	1991	Aug	Antithrombin III supplementation reduces heparin requirement and platelet loss during hemodialysis of patients with fulminant hepatic failure	Hepatology	14	2	251-6	Previous studies have shown that antithrombin III levels are low in fulminant hepatic failure, and heparin kinetics are abnormal, making control of heparinization difficult during hemodialysis of these patients who are at risk of bleeding. In this study, we have performed a controlled, randomized trial of antithrombin III supplementation on heparin activity, occurrence of bleeding and the platele…	1860682	0.0649127
226	2124	T. Eleftheriadis;G. Antoniadi;V. Liakopoulos;A. Tsiandoulas;K. Barboutis;I. Stefanidis	2006		Propyl gallate-induced platelet aggregation in patients with end-stage renal disease: The influence of the haemodialysis procedure	Nephrology	11	1	2012-03-08	Background: Platelet dysfunction is a well-established disturbance in haemodialysis (HD) patients. Propyl gallate is a synthetic platelet activator with the property to stimulate platelet aggregation. The aim of the present study was to evaluate the influence of a single haemodialysis session on propyl gallate-induced platelet aggregation. Methods: Thirty-nine HD patients were enrolled in the stu…		0.0650249
227	1837	R. Moreau;D. Lebrec	2007		Diagnosis and treatment of acute renal failure in patients with cirrhosis	Best Practice and Research in Clinical Gastroenterology	21	1	111-123	In patients with cirrhosis, acute renal failure is due to prerenal failure (a result of decreased renal perfusion) and tubular necrosis. There are 3 main causes of prerenal failure: 'true hypovolemia' (which complicates hemorrhage, gastrointestinal or renal fluid losses), sepsis, and type 1 hepatorenal syndrome (HRS). Prerenal failure may also be due to the administration of non-steroidal antiinf…		0.0650333
228	1344	L. Krischock;C. Horsfield;D. D'Cruz;S. P. A. Rigden	2009		Drug-induced lupus and antiphospholipid syndrome associated with cysteamine therapy	Nephrology Dialysis Transplantation	24	6	1997-1999	Serological evidence of drug-induced lupus (DIL) and antiphospholipid syndrome (APS) were detected in a paediatric patient with nephropathic cystinosis during work-up for live related renal transplantation. Cysteamine was considered the most likely cause. Antinuclear (ANA) and antihistone antibodies disappeared after stopping cysteamine. ANA became positive after reintroduction of cysteamine. The…		0.0650677
229	3770	M. Weijmer;R. van den Dorpel;J. van Geelen;H. Groeneveld;B. van Jaarsveld;M. Koopmans;C. le Poole;A. Schrander-van der Meer;C. Siegert;K. Stas;P. van de Ven;P. ter Wee	2003		Substantial reduction of infectious complications in hemodialysis patients with trisodium citrate 30% as catheter locking solution: a prospective multicetner double-blind randomised controlled trial [abstract]	Nephrology Dialysis Transplantation		Suppl 4	740	World Congress of Nephrology, June 8 - 12, 2003 Berlin	CN-00448318	0.0655481
230	3804	O. Vargas Hein;C. von Heymann;M. Lipps;S. Ziemer;C. Ronco;H. H. Neumayer;S. Morgera;M. Welte;W. J. Kox;C. Spies	2001		Hirudin versus heparin for anticoagulation in continuous renal replacement therapy	Intensive Care Med		4	673-9	OBJECTIVE: To compare the efficacy and safety of hirudin and heparin for anticoagulation during continuous renal replacement therapy (CRRT) in critically ill patients.DESIGN: Prospective, randomized controlled pilot study.SETTING: Single centre; interdisciplinary intensive care unit at a university hospital.PATIENTS: Seventeen patients receiving CRRT.INTERVENTIONS: Patients were randomly allocate…	CN-00373043	0.0656971
231	2469	A. Shamseddine;A. Chehal;I. Usta;Z. Salem;N. El-Saghir;A. Taher	2004		Thrombotic Thrombocytopenic Purpura and Pregnancy: Report of Four Cases and Literature Review	Journal of Clinical Apheresis	19	1	2012-05-10	Thrombotic thrombocytopenic purpura (TTP) is a severe life-threatening hematological disorder affecting the microcirculation of multiple organ systems. Infection, pregnancy, cancer, drugs, and surgery are frequently associated with the initial episodes and relapses. Women who are either pregnant or in the postpartum period make up 10-25% of TTP patients, suggesting the interrelationship between T…		0.0657994
232	481	J. Przedlacki;B. Bogdanska-Straszynska;B. Sawicka;D. Wlodarczyk;B. Sladowska;M. Ajewski;K. Wasiak;R. Gellert	1994	Jun	[Antithrombotic activity of low molecular weight heparin (enoxaparin) during hemodialysis in patients with terminal kidney failure]	Pol Arch Med Wewn	91	6	438-45	The aim of the study was to evaluate the efficacy of low molecular weight heparine (enoxaparin) in comparison to heparin during haemodialysis (HD) in prevention of blood clotting chestry extracorporeal circulation. Enoxaparin (Clexan, Rhone-Poulenc Rorer, in syringes, 20 mg) was evaluated in 42 patients with end stage renal failure treated with HD. In the first part of study heparine and in the s…	7971464	0.0665037
233	1310	M. Allon	2009		Treatment Guidelines for Dialysis Catheter-Related Bacteremia: An Update	American Journal of Kidney Diseases	54	1	13-17			0.0665788
234	2105	P. Stratta;C. Canavese;M. Quaglia	2006		Pregnancy in patients with kidney disease	J Nephrol	19	2	135-143	Questions: - To what extent can ailing kidneys adapt their functions to the demands of pregnancy? - What risks is the nephropathic patient prone to throughout pregnancy compared with those of the general population, and which specific risks does her kidney disease determine? - What risks is the baby of a nephropathic prone to throughout pregnancy compared with those of the general population? - W…		0.0671194
235	2440	M. Mizuno;N. Kashima;K. Kato;A. Ito;S. Matsuo	2004		Improvement in discomfort and decreased blood flow associated with severe arterial wall calcification following etidronic acid	Clinical Drug Investigation	24	6	365-371			0.0673884
236	1948	C. Mon;G. Moreno;M. Ortiz;R. Diaz;J. C. Herrero;A. Oliet;I. Rodriguez;O. Ortega;P. Gallar;A. Vigil	2006		Treatment of hirudin overdosage in a dialysis patient with heparin-induced thrombocytopenia with mixed hemodialysis and hemofiltration treatment	Clin Nephrol	66	4	302-305	We report a patient who developed type II heparin-induced thrombocytopenia (HIT) and accidentally received a recombinant hirudin (r-hirudin) overdosage. Treatment with hemodialysis (HD) using high-flux polysulfone dialyzer and hemofiltration was performed. Length of treatment was adjusted, monitoring activated partial thromboplastin time (aPTT) to 1.5 - 2.5 times the mean of the normal range. She…		0.0677162
237	2665	B. Fazeny-Dorner;C. Wenzel;A. Berzlanovich;G. Sunder-Plassmann;H. Greinix;C. Marosi;M. Muhm	2003		Central venous catheter pinch-off and fracture: Recognition, prevention and management	Bone Marrow Transplantation	31	10	927-930	The so-called pinch-off syndrome is observed in up to 1% of all central venous catheters (CVCs), and is a valuable warning prior to fragmentation, which occurs in approximately 40% of the respective cases. As long-term indwelling CVCs are used with increasing frequency, this paper describes the necessity of pinch-off monitoring following the experiences of a case study and a review of the current…		0.0677527
238	2938	H. P. Brodersen;M. Jorde;J. Durselen;R. Knippertz;D. Larbig	2001		Prolonged acute renal failure due to angiotensin II receptor antagonists	Nieren- und Hochdruckkrankheiten	30	4	184-186	On the 10th of July 1998 a 65 years old patient presented with acute renal failure, intractable hypertension, nausea, and pain in his left flank. Serum creatinine (SCR) was 5.5, urea 118 mg/dl. The patient showed no signs of dehydratation, hypotension, infection, hyponatremia, or obstruction of the urinary tract. The patient had a history of coronary heart disease, stenosis of the right and occlu…		0.0684284
239	276	W. Lim;D. J. Cook;M. A. Crowther	2004	Dec	Safety and efficacy of low molecular weight heparins for hemodialysis in patients with end-stage renal failure: a meta-analysis of randomized trials	J Am Soc Nephrol	15	12	3192-206	Low molecular weight heparins (LWMH) are the preferred initial treatment for many thromboembolic disorders but are renally excreted and relatively contraindicated in patients with renal failure because of concerns of increased bleeding risks. The purpose of this study was to evaluate the safety and efficacy of LMWH compared with unfractionated heparin (UFH) for preventing thrombosis of the extrac…	15579523	0.0684469
240	134	S. L. Khella	2008	Oct	New insights into stroke in chronic kidney disease	Adv Chronic Kidney Dis	15	4	338-46	Patients with chronic kidney disease (CKD) are predisposed to stroke, especially as the estimated glomerular filtration rate decreases. This update reviews the pathologic mechanisms particular to this stroke population. The treatment for primary and secondary prevention of stroke is reviewed with respect to antiplatelet agents, anticoagulants, surgery, and carotid stenting. The control of chronic…	18805379	0.0687378
241	2570	T. Takenaka;Y. Itaya;I. Ishikawa;K. Kobayashi;Y. Tsuchiya	2003		Skeletal effects of erythropoietin in hemodialysis patients	Int Urol Nephrol	35	3	407-413	Aims: To assess the effects of erythropoietin (EPO) on bone metabolism in patients receiving chronic hemodialysis (HD). Methods: Forty one patients were divided into two groups whether they required the administration of EPO to treat renal anemia or not. Serial measurements of predialysis blood samples and bone mineral density were performed prospectively over a year. Results: The administration …		0.0688561
242	3727	O. V. Hein;C. von Heymann;T. Diehl;S. Ziemer;C. Ronco;S. Morgera;G. Siebert;W. J. Kox;H. H. Neumayer;C. Spies	2004		Intermittent hirudin versus continuous heparin for anticoagulation in continuous renal replacement therapy	Ren Fail		3	297-303	BACKGROUND: Besides possible bleeding complications a further problem in anticoagulation during continuous renal replacement therapy (CRRT) is the development of heparin-induced thrombocytopenia type II (HIT II) where further anticoagulation with heparin is contraindicated. The application of continuous hirudin as alternative for heparin caused bleeding complications by comparable filter efficacy…	CN-00501681	0.0690511
243	430	J. G. Leu;H. H. Liou;S. C. Wu;W. C. Yang;T. P. Huang	1998	Jan	Low molecular weight heparin in diabetic and nondiabetic hypercholesterolemic patients receiving long-term hemodialysis	J Formos Med Assoc	97	1	49-54	Dyslipidemia is a major factor associated with cardiovascular disease, which is the leading cause of death in hemodialysis patients. Low molecular weight heparin (LMWH) is superior to conventional unfractionated heparin in treating hyperlipidemia in nondiabetic long-term hemodialysis patients and has fewer side-effects. Only a few reports have addressed the influence of LMWH on serum lipids in di…	9481065	0.0691858
244	2460	S. P. Sterrett;D. Mercer;J. Johanning;J. F. Botha	2004		Salvage of renal allograft using venous thrombectomy in the setting of iliofemoral venous thrombosis	Nephrology Dialysis Transplantation	19	6	1637-1639			0.0696705
245	3870	H. Holdaas;A. Hartmann;K. J. Berg;K. Lund;P. Fauchald	1998		Renal effects of losartan and amlodipine in hypertensive patients with non-diabetic nephropathy	Nephrol Dial Transplant		12	3096-102	BACKGROUND: The objective of this study was to examine the effects of angiotensin II receptor blocker losartan versus the calcium channel blocker amlodipine on proteinuria, renal haemodynamics, glomerular sieving and tubular function in hypertensive patients with non-diabetic nephropathy.METHODS: The study design was a prospective, double blind, placebo controlled, randomized crossover trial with…	CN-00158405	0.0699944
246	1488	L. M. Dember;G. J. Beck;H. I. Feldman	2008		Effect of clopidogrel on arteriovenous fistulas for dialysis - Reply	JAMA - Journal of the American Medical Association	300	14	1648-1649			0.0700663
247	1139	S. V. Parikh;E. C. Keeley	2009		Selecting the optimal antithrombotic regimen for patients with acute coronary syndromes undergoing percutaneous coronary intervention	Vascular Health and Risk Management	5		677-691	The wide variety of anticoagulant and antiplatelet agents available for clinical use has made choosing the optimal antithrombotic regimen for patients with acute coronary syndromes undergoing percutaneous coronary intervention a complex task. While there is no single best regimen, from a risk-benefit ratio standpoint, particular regimens may be considered optimal for different patients. We review…		0.0701736
248	2764	S. S. Reddy;A. Sherman;R. D. Monk	2002		Critically III patients receiving continuous renal replacement therapy: Patient survival, renal function recovery, and complications of therapy	Dialysis and Transplantation	31	11	778-787	Purpose. Acute renal failure in critically ill patients is associated with significant morbidity and mortality. With the development of continuous renal replacement therapy (CRRT), nephrologists are able to provide dialytic support for the critically ill patient with renal failure. The purpose of this study was to assess patient survival, renal function recovery, and the occurrence of CRRT-relate…		0.0702036
249	3548	A. Santoro;P. Zucchelli;E. Trombetti;E. Degli Esposti;A. Sturani;A. Zuccala;C. Chiarini;M. Casadei-Maldini;A. Mazzuca	1985		Effect of eosinophilia on the heterogeneity of the anticoagulant response to heparin in haemodialysis patients	Proc Eur Dial Transplant Assoc Eur Ren Assoc	21		143-9	The anticoagulant response to heparin was determined, during haemodialysis, in a group of seven patients with eosinophilia and in a control group. The heparin half-life was similar in the two groups, but the heparin effect index was lower in patients with eosinophilia. The dose-response curve showed a reduced sensitivity to heparin in patients with eosinophilia. In patients with eosinophilia a si…	3991493	0.0709987
250	1155	H. Fujimoto;R. Ishimura;S. Tao;S. Ito;Y. Fujimoto;S. Ishiwata;T. Yamaguchi;M. Ohno	2009		Two cases of acute coronary syndrome that occurred by preoperative discontinuation of antiplatelet therapy in the chronic phase after stent implantation	J Cardiol	54	3	470-474	After stent implantation in the coronary arteries, patients sometimes have to undergo invasive examination or treatments that mandate discontinuation of antiplatelet therapy for several days. We encountered two cases of acute coronary syndrome that occurred after preoperative discontinuation of antiplatelet agents in the chronic phase after stent implantation. In the first case, antiplatelet agen…		0.0714046
251	3358	N. A. Aunsholt;G. Steffensen;G. Ahlbom	1992		Influence of recombinant human erythropoietin on platelet function and coagulation factors	Blood Purif	10	2012-05-06	248-253	Reports on the effect of recombinant human erythropoietin (r-HUEPO) on the platelet activity are conflicting. In the present study platelet function and coagulation factors were investigated in 20 patients with endstage renal failure on maintenance hemodialysis. The patients were randomized into two groups and, in a crossover design, investigated during intravenous and subcutaneous administration…		0.0718714
252	2262	M. Zellweger;J. Bouchard;S. Raymond-Carrier;A. Laforest-Renald;S. Querin;F. Madore	2005		Systemic anticoagulation and prevention of hemodialysis catheter malfunction	ASAIO Journal	51	4	360-365	Although chronic anticoagulation is commonly prescribed to prevent thrombosis and malfunction of hemodialysis tunneled cuffed catheters (TCC), there are only limited data regarding its efficacy. The aim of this prospective study was to evaluate whether anticoagulation with adjusted-dose warfarin targeting an international normalized ratio (INR) of 1.5-2.0 is associated with improved catheter outc…		0.0720067
253	2789	M. Schetz;M. Leblanc;P. T. Murray	2002		The acute dialysis quality initiative - Part VII: Fluid composition and management in CRRT	Adv Ren Replace Ther	9	4	282-289	Fluid composition and management are important parts of continuous renal replacement therapy (CRRT). Most commercially available CRRT solutions are able to reestablish electrolyte homeostasis provided some phosphate supplementation is given. Supraphysiologic glucose concentrations should be avoided. Predilution fluid replacement allows higher ultrafiltration rates and can be considered as an adju…		0.0720179
254	1723	H. Gerlach;S. Toussaint	2007		Organ failure in sepsis	Current Infectious Disease Reports	9	5	374-381	The development of organ failure determines the course and prognosis of the septic patient. Although several successful clinical trials in recent years have raised the enthusiasm of intensivists, severe sepsis and septic shock still have an increasing incidence with more or less unchanged mortality. Recent sepsis research, including progress made in definitions, epidemiology, pathophysiology, dia…		0.0720773
255	2048	K. D. McBryde;D. B. Kershaw;T. E. Bunchman;N. J. Maxvold;T. A. Mottes;T. L. Kudelka;P. D. Brophy	2006		Renal replacement therapy in the treatment of confirmed or suspected inborn errors of metabolism	Journal of Pediatrics	148	6	770-778	Objective: Analysis of mortality and risk factors for mortality in the use of renal replacement therapy to correct metabolic disturbances associated with confirmed or suspected inborn errors of metabolism. Study design: A retrospective review of an institutional review board-approved pediatric acute renal failure data base at the University of Michigan. Eighteen patients underwent 21 renal replac…		0.0737357
256	2651	E. C. Keeley;P. A. McCullough	2003		Coronary revascularization in patients with end-stage renal disease: Risks, benefits, and optimal strategies	Reviews in Cardiovascular Medicine	4	3	125-130	Patients with end-stage renal disease (ESRD) are at increased risk of death from cardiac causes. Traditionally, coronary artety disease (CAD) in this patient population has been treated conservatively. Despite the scope and complexity of the problem highlighted from large databases, there is a paucity of controlled, randomized data in patients with ESRD. In this paper we address the following two…		0.0737902
257	2208	X. H. A. Keuter;F. M. van der Sande;A. G. Kessels;M. W. de Haan;A. P. G. Hoeks;J. H. M. Tordoir	2005		Excellent performance of one-stage brachial-basilic arteriovenous fistula	Nephrology Dialysis Transplantation	20	10	2168-2171	Background. According to the National Kidney Foundation-Dialysis Outcomes Quality Initiative (NKF-DOQI) and the European Guidelines, the first and second choice for vascular access for haemodialysis are the radial-cephalic and brachial-cephalic arteriovenous fistula (AVF). Autogenous fistulas have a longer functional lifetime, less thrombotic complications and a lower infection risk compared with…		0.0740594
258	2877	B. Kanchanabat;M. Siddins;T. Coates;M. Tie;C. H. Russell;T. Mathew;M. M. Rao	2002		Segmental infarction with graft dysfunction: An emerging syndrome in renal transplantation?	Nephrology Dialysis Transplantation	17	1	123-128	Background. Segmental allograft infarction is a poorly characterized complication following renal transplantation. The present study was undertaken with the goal of defining the incidence, clinical characteristics, pathogenesis, and prognosis of this entity. Methods. A retrospective study was performed, reviewing the renal scans performed on all renal transplant recipients at our institution, fro…		0.074092
259	119	A. C. de Pont;M. J. Schultz	2009		Anticoagulant properties of drotrecogin alfa (activated) during hemofiltration in patients with severe sepsis	Crit Care	13	1	113	In a retrospective study among 35 severely septic patients treated with drotrecogin alfa (activated) (DrotAA) and renal replacement therapy (RRT), Camporota and colleagues demonstrated that the addition of heparin, epoprostenol, or both to DrotAA during RRT did not improve filter survival. Furthermore, in a multivariate logistic regression analysis, they identified the minimum value in platelet c…	19226446	0.0741467
260	1511	S. Aslam;B. W. Trautner;V. Ramanathan;R. O. Darouiche	2008		Pilot trial of n-acetylcysteine and tigecycline as a catheter-lock solution for treatment of hemodialysis catheter-associated bacteremia	Infection Control and Hospital Epidemiology	29	9	894-897	We evaluated a catheter-lock solution consisting of N-acetylcysteine, tigecycline, and heparin for catheter salvage in patients with hemodialysis catheter-associated bacteremia. Eighteen case patients received the catheter-lock solution for 14 days plus systemic antibiotic therapy. Treatment was successful for 15 (83%) of the 18 case patients within 90 days of follow-up, with a median catheter re…		0.0744323
261	1986	L. Risch;A. R. Huber;M. Schmugge	2006		Diagnosis and treatment of heparin-induced thrombocytopenia in neonates and children	Thromb Res	118	1	123-135	Heparin-induced thrombocytopenia (HIT), a well-known side effect of heparin therapy, occurs with an incidence of 1-2% in certain pediatric patient groups. In affected children, HIT markedly increases the risk of venous and arterial thromboembolism. The use of alternative anticoagulation with danaparoid, lepirudin and argatroban in adults and children has demonstrated to be safe and could reduce m…		0.074647
262	2546	S. L. Goldstein;M. J. G. Somers;P. D. Brophy;T. E. Bunchman;M. Baum;D. Blowey;J. D. Mahan;F. X. Flores;J. D. Fortenberry;A. Chua;S. R. Alexander;R. Hackbarth;J. M. Symons	2004		The prospective pediatric continuous renal replacement therapy (ppCRRT) registry: Design, development and data assessed	International Journal of Artificial Organs	27	1	2012-09-14	Many issues plague the pediatric ARF outcome literature, which include data only from single center sources, a relative lack of prospective study, mixture within studies of renal replacement therapy modality without stratification and inconsistent use of methods to control for patient illness severity in outcome analysis. Since January 2001, the Prospective Pediatric CRRT (ppCRRT) Registry Group …		0.0756292
263	1202	G. I. Tagarakis;N. B. Tsilimingas	2009		Heparin-coated extracorporeal circulation systems in heart surgery	Recent Patents on Cardiovascular Drug Discovery	4	3	177-179	Despite the progress accomplished in the field of off-pump heart surgery, the vast majority of cardiac operations are still performed with the use of extracorporeal circulation, otherwise known as "heart-lung machine." This valuable tool, however, is connected with various complications, partly deriving from the application of intravenous heparin, necessary for the extracorporeal circuits to func…		0.0757145
264	1711	V. Pumo;D. Sciacca;M. Malaguarnera	2007		Tumor lysis syndrome in elderly	Critical Reviews in Oncology/Hematology	64	1	31-42	The majority of cancers occur in adults over the age of 65, with about 70% of all cancer deaths in this population. Tumor lysis syndrome (TLS) is a complication of hematological and others malignancies, caused by massive tumor cell lysis due to chemotherapy, immunotherapy, radiotherapy. TLS can determine an alteration of the body's normal homeostatic mechanisms and cause hyperuricemia, hyperkalie…		0.0758405
265	1141	A. A. Nassiri;M. S. Hakemi;M. Soulati;M. Marashian;K. Rahbar;F. Azizi	2009		Effects of heparin and dalteparin on oxidative stress during hemodialysis in patients with end-stage renal disease	Iranian Journal of Kidney Diseases	3	3	162-167	Introduction. Dialysis-induced oxidative stress is one of the mechanisms of atherosclerotic changes. Heparin, used in hemodialysis, is an anticoagulant drug with anti-inflammatory and antioxidant effects. This study was planned in order to evaluate the antioxidant effects of heparin and dalteparin (low-molecular weight heparin). Materials and Methods. Twenty-two patients underwent 3 hemodialysis …		0.0773833
266	2372	M. Hyogo;N. Inoue;R. Nakamura;T. Tokura;A. Matsuo;K. Inoue;T. Tanaka;H. Fujita	2004		Usefulness of conquest guidewire for retrieval of an entrapped rotablator burr	Catheterization and Cardiovascular Interventions	63	4	469-472	We experienced an entrapped rotablator burr that could not be retrieved even by deep seating of the guiding catheter. We successfully retrieved the burr by balloon inflation after the tapered tip of a Conquest wire managed to penetrate the quite hard plaque and pass through the outer lumen of the burr. (copyright) 2004 Wiley-Liss, Inc.		0.0781291
267	2900	D. Michaud;L. McKay;P. Pfefferle;T. Komant	2001		Therapeutic plasma exchange	Dynamics (Pembroke, Ont.)	12	4	18-24	The improvement in design and biocompatibility of continuous renal replacement therapy equipment has made it possible to perform therapeutic plasma exchange (TPE) in the intensive care unit. The purpose of this article is to outline the general principles of apheresis, including a historical perspective, current indications, and complications. Replacement fluid, membrane filtration, anticoagulati…		0.0781861
268	3282	S. Wang;J. Li;J. Du	1995		Clinical application of heparin--free hemodialysis by hemophan dialyzer	Zhonghua Yi Xue Za Zhi	75	5	284-286, 320	Heparin-free hemodialysis (HFHD) is important in patient hemodialysis with ARF and CRF with hemorrhagic trend. Adsorption method HFHD was used clinically in patients in our hospital. The method showed that the positively charged hemophan membrane binds the negatively charged anticoagulant heparin. The result showed that adsorption method HFHD has good bioconcomitance, needs no special medicine an…		0.0787471
269	1889	H. Ledesma;M. Der;A. Casaliba;C. Lavorato;J. Lercari;J. Perez Loredo	2006		Anticoagulation in renal replacement therapies	Revista de Nefrologia, Dialisis y Trasplante	26	2		Heparin anticoagulation -continuous or intermitent- in renal replacement therapies frequently causes hemorrhages due to its specific action plus the coagulation alterations suffered by uremic patients as a result of the deficit of prothrombin, coagulation factors IX and XI, platelet dysfunction, antiaggregant treatments. In addition, these patients show a predisposition to thrombosis due to prote…		0.0788972
270	3954	R. C. Vanholder;A. A. Camez;N. M. Veys;J. Soria;M. Mirshahi;C. Soria;S. Ringoir	1994		Recombinant hirudin: a specific thrombin inhibiting anticoagulant for hemodialysis	Kidney Int		6	1754-9	The first experience with hirudin as an alternative anticoagulant for heparin in hemodialysis is reported. Recombinant hirudin (HBW 023) was administered in 20 patients as a bolus before dialysis with low flux polysulfone dialyzers (PS400), the dosage being adapted stepwise from patient to patient by 0.02 mg/kg to the occurrence of clotting or bleeding. Four different administration schedules wer…	CN-00105258	0.0790018
271	3445	A. G. Turpie	1982		Antithrombotic effects of drugs which suppress platelet function: their potential in prevention growth of tumour cells	Progress in clinical and biological research	89		31-62	Four drugs that inhibit platelet function have been evaluated for their antithrombotic effects in humans. These are aspirin, dipyridamole, hydroxychloroquine and sulphinpyrazone. Aspirin has been shown to reduce the number of transient ischemic attacks (TIA), stroke and death in patients with multiple TIA. The reduction in TIA was greatest in males who were normotensive and when there was an angi…		0.0791123
272	1667	Y. Kovalski;R. Cleper;I. Krause;M. Davidovits	2007		Hemodialysis in children weighing less than 15 kg: A single-center experience	Pediatric Nephrology	22	12	2105-2110	Despite significant technical improvements, hemodialysis in infants with end-stage renal disease (ESRD) is still associated with significant morbidity and mortality. The files of patients weighing less than 15 kg with ESRD who were treated with hemodialysis at our institute between 1995 and 2005 were reviewed for background and treatment characteristics, morbidity and outcome. The study group inc…		0.0792971
273	379	R. Robson	2000	Dec	The use of bivalirudin in patients with renal impairment	J Invasive Cardiol	12 Suppl F		33F-6	The majority of patients with acute coronary syndromes have renal impairment from either the aging process or from underlying disease, such as nephrosclerosis or diabetes. For example, in the phase 3 studies of bivalirudin use in PTCA, only 25% of patients had normal renal function: 46% had mild renal impairment, 28% had moderate renal impairment and about 1% had severe renal impairment. In patie…	11156732	0.0797812
274	2329	E. M. Stuveling;S. J. L. Bakker;H. L. Hillege;P. E. de Jong;R. O. B. Gans;D. de Zeeuw	2005		Biochemical risk markers: A novel area for better prediction of renal risk?	Nephrology Dialysis Transplantation	20	3	497-508			0.0806347
275	22	M. Sain;D. Ljutic;V. Kovacic;J. Radic;I. Jelicic	2011	2012-01-12	The individually optimized bolus dose of nadroparin is safe and effective in diabetic and nondiabetic patients with bleeding risk on hemodialysis	Hemodial Int				The risk of bleeding is a well-known complication in patients on hemodialysis (HD). The aim of this prospective study was to determine the lowest single bolus dose of low-molecular-weight heparin nadroparin for safe and effective HD in patients with a bleeding risk. Forty HD patients were divided into 4 subgroups with 10 participants (diabetics with and without a bleeding risk, nondiabetics with …	21223482	0.0806788
276	2997	I. H. Hahn;J. Chu;R. S. Hoffman;L. S. Nelson	2000		Errors in reporting salicylate levels [4]	Academic Emergency Medicine	7	11	1336-1337			0.0807807
277	1856	T. Higuchi;T. Yamazaki;Y. Ohnishi;S. Matsumoto;M. Yabuki;S. Kitajima;Y. Toshida;N. Maruyama;O. Oikawa;K. Okada;N. Fukuda;M. Soma;K. Matsumoto	2007		A case report of hemodialysis intolerance with eosinophilia	Therapeutic Apheresis and Dialysis	11	1	70-73	We report the case of a patient who developed eosinophilia during hemodialysis and became intolerant to dialysis therapy. The patient, a 40-year-old woman, was initiated on hemodialysis for end-stage renal failure caused by chronic glomerulonephritis. After starting on dialysis, her eosinophil count gradually increased. During the ninth session, she developed abdominal pain of an unknown cause af…		0.0808187
278	2265	J. D. Burrowes;G. Van Houten	2005		Use of alternative medicine by patients with stage 5 chronic kidney disease	Adv Chronic Kidney Dis	12	3	312-325	The use of complementary and alternative medicine (CAM) in the United States is growing at a remarkable speed. Herbal products and dietary supplements are CAM therapies that have grown faster than any other CAM treatments. Little information is available about herbs and dietary supplement use in the stage 5 chronic kidney disease population. These products contain a myriad of pharmacologically ac…		0.0809372
279	1682	A. P. Betrosian;B. Agarwal;E. E. Douzinas	2007		Acute renal dysfunction in liver diseases	World Journal of Gastroenterology	13	42	5552-5559	Renal dysfunction is common in liver diseases, either as part of multiorgan involvement in acute illness or secondary to advanced liver disease. The presence of renal impairment in both groups is a poor prognostic indicator. Renal failure is often multifactorial and can present as pre-renal or intrinsic renal dysfunction. Obstructive or post renal dysfunction only rarely complicates liver disease…		0.0809887
280	1177	L. Voroneanu;A. Covic	2009		Arrhythmias in hemodialysis patients	J Nephrol	22	6	716-725	Despite substantial progress in dialysis patients' management, cardiovascular disease remains the major cause of death. Nearly half of deaths on dialysis are secondary to myocardial infarction, cardiac arrest, malignant arrhythmias and other cardiac causes. The high prevalence of diabetes, anemia, hyperparathyroidism and hypertension among chronic dialysis patients fosters structural heart diseas…		0.0811071
281	246	L. F. Quintana;E. Coll;I. Monteagudo;S. Collado;J. Lopez-Pedret;A. Cases	2005		[Recurrent vascular access trombosis associated with the prothrombin mutation G20210A in a adult patient in haemodialysis]	Nefrologia	25	4	442-4	Vascular access-related complications are a frequent cause of morbidity in haemodialysis patients and generate high costs. We present the case of an adult patient with end-stage renal disease and recurrent vascular access thrombosis associated with the prothrombin mutation G20210A and renal graft intolerance. The clinical expression of this heterozygous gene mutation may have been favoured by inf…	16231514	0.0812177
282	1172	J. B. Froehlich;L. A. Fleisher	2009		Noncardiac Surgery in the Patient with Heart Disease	Anesthesiology Clinics	27	4	649-671	Clinicians are increasingly asked what they can do to evaluate and lower the risk of perioperative cardiac complications. Approximately 4 decades ago, there were few tools to guide the evaluation of perioperative risk. The American Society of Anesthesiology Classification System (ASA class) gave only a vague idea of the risk patients faced during surgery, but the modern era of clinical risk asses…		0.0815527
283	3330	M. Gonella;A. Mazzotta;G. Calabrese;R. Guaschino;G. Vagelli;G. Pratesi	1994		Comparison between heparin dose during hemodiafiltration with high flux synthetic membranes	International Journal of Artificial Organs	17	1	61-62			0.0819238
284	1315	F. Zheng;Y. Chao	2009		Spontaneous intracranial extradural hematoma: Case report and literature review	Neurology India	57	3	324-326	Spontaneous extradural hematoma (EDH) is an uncommon form of intracranial hematoma and is caused by the adjacent sinus and otic infections, dural vascular malformations and disorders of blood coagulation. We report spontaneous EDH in a 54-year old women with chronic kidney disease (CKD) on intermittent hemodialysis. She was successfully managed by conservative treatment. The EDH in her was probab…		0.0821578
285	1861	J. A. Garcia;J. Chen;A. Hansgen;O. Wink;B. Movassaghi;J. C. Messenger	2007		Rotational angiography (RA) and three-dimensional imaging (3-DRA): An available clinical tool	International Journal of Cardiovascular Imaging	23	1	2012-09-13	Being able to accurately choose an optimal view for stent positioning, non foreshortened length and to avoid side branches is imperative during therapeutic procedures. Traditional imaging limitations may include the selection of an incorrectly sized stent, inaccurate placement, and/or the need for additional stents. With the use of newer acquisition techniques and three-dimensional (3-D) modeling…		0.0822238
286	674	V. C. Bhagirath;L. O'Malley;M. A. Crowther	2011		Management of Bleeding Complications in the Anticoagulated Patient	Seminars in Hematology	48	4	285-294	As new anticoagulants become available, and the number of anticoagulated patients continues to rise, it is necessary to know how to deal with associated bleeding complications. In this review, reversal strategies for traditional anticoagulants (warfarin and heparin) as well as newer anticoagulants are described. Prothrombin complex concentrates (PPCs) can be used to reverse vitamin K antagonists …		0.0823202
287	4023	E. Grau;F. Sigüenza;M. Linares;H. Blázquez;M. A. Olaso;M. J. Belenguer	1990		Low-molecular weight heparin versus unfractionned heparin in chronic hemodialysis: Clinical results	Sangre (Barc)		Suppl 2	141		CN-00401125	0.0829819
288	1161	M. Gentile;S. Simeone;G. Scaravilli;S. Capuano;C. Balbi	2009		Severe ovarian hyperstimulation syndrome after intrauterine insemination: A case report	American Journal of Case Reports	10		59-61	Background: The ovarian hyperstimulation syndrome is a rare iatrogenic complication of ovarian stimulation occurring during the luteal phase or during early pregnancy. Case Report: A 32-year old woman came to our department because of abdominal pain, after an ovulation induction by recombinant FSH and successful intrauterine insemination (IUI). The fi nal diagnosis was critical ovarian hyperstimu…		0.0836393
289	1593	R. Nowack	2008		Herb-drug interactions in nephrology: Documented and theoretical	Clin Nephrol	69	5	319-325	Renal patients consuming herbal drugs are at risk for herb-drug interactions by various mechanisms. In transplant recipients, toxicity and underdosage of calcineurin inhibitor-based immunosuppression have been linked to phytochemically triggered activity changes of cytochrome P-450 isoenzyme CYP3A4 metabolism and drug transport proteins. This type of interaction might be triggered by many other p…		0.0837839
290	1227	J. Borawski;M. Dubowski;A. Rydzewska-Rosolowska;M. Mysliwiec	2009		Intravenous and oral sulodexide versus coagulation activation markers in humans	Clinical and Applied Thrombosis/Hemostasis	15	5	596-598			0.0838644
291	2965	M. Pastural;B. Barrou;A. Delcourt;M. O. Bitker;S. Ourahma;F. Richard	2001		Successful kidney transplantation using organs from a donor with disseminated intravascular coagulation and impaired renal function: Case report and review of the literature	Nephrology Dialysis Transplantation	16	2	412-415			0.0838974
292	1506	R. N. Schwartz;M. Vozniak	2008		Current and emerging treatments for multiple myeloma	Journal of Managed Care Pharmacy	14	7 SUPPL.	S12-S18	Background: The prognosis and treatment of multiple myeloma (MM) has evolved greatly over the past decade. The development and Incorporation of new agents such as immunomodulators and proteasome Inhibitors into therapy has improved outcomes and is helping patients enjoy longer periods of remission. Objective: To review current treatments for MM, including overview of drug therapy and management o…		0.084221
293	3582	K. M. Chow;S. H. Lo;C. C. Szeto;S. K. Yuen;K. S. Wong;B. C. Kwan;C. B. Leung;P. K. Li	2010		Extra-high-dose hepatitis B vaccination does not confer longer serological protection in peritoneal dialysis patients: a randomized controlled trial	Nephrol Dial Transplant		7	2303-9	BACKGROUND: The response to recombinant hepatitis B vaccine remains suboptimal among the dialysis population.METHODS: In this multi-centre randomized controlled trial, we studied the factors that modify the response to intramuscular Engerix-B vaccination in patients on peritoneal dialysis. The primary aim was to study if a three-dose schedule of extra-high dose (80 microg) of Engerix-B would offe…	CN-00763070	0.0844034
294	3680	H. Nakae;T. Igarashi;K. Tajimi	2006		The dose of nafamostat mesilate during plasma exchange with continuous hemodiafiltration in the series-parallel circuit	Ther Apher Dial		3	233-6	We studied nafamostat mesilate (NM) and interleukin (IL)-18 levels to determine whether the dose of NM is reduced during plasma exchange (PE) with continuous hemodiafiltration (CHDF) when the series-parallel circuit is used. The subjects of the current study included four patients with acute hepatic failure who underwent PE with CHDF. The four patients underwent a total 15 PE + CHDF procedures, a…	CN-00571022	0.0846753
295	3270	M. Mileti;G. De Petri;M. Bacchi;V. Ogliari;F. Pecchini;G. Bufano;M. Surian;G. Bonforte;B. Dozio;P. Gilli;E. De Paoli;M. Usberti;M. Gazzotti;C. Baroni;G. Ferrari;C. Grassi;C. Bronzieri;S. Orazi;E. Lusvarghi	1995		A trial to evaluate the efficacy of picotamide in preventing thrombotic occlusion of the vascular access in hemodialysis patients	J Nephrol	8	3	167-172	The most common complication of the vascular access sites in patients on chronic hemodialysis is represented by thrombotic occlusions. The STOP Study is a large, prospective, multicenter, double-blind, placebo-controlled study involving over 800 patients to be treated for one year with either picotamide, a new antiplatelet agent, or with placebo. The aim of the study is to assess whether an antit…		0.0848741
296	1809	S. Kumar;M. Raftery;M. Yaqoob;S. L. S. Fan	2007		Anti-inflammatory effects of 3-hydroxy-3-methylglutaryl coenzyme a reductase inhibitors (statins) in peritoneal dialysis patients	Peritoneal Dialysis International	27	3	283-287	(black diamond) Objective: Elevated C-reactive protein (CRP) level is an independent predictor of all-cause and cardiovascular mortatity in peritoneal dialysis (PD) patients. Statins have been demonstrated to have anti-inflammatory properties by virtue of their CRP lowering effects in hemodialysis patients. However, whether statins have an anti-inflammatory effect in PD patients is unknown. (blac…		0.0853184
297	1306	C. J. Renaud;D. Serret;E. Sinon	2009		Antimicrobial locks in tunneled hemodialysis catheters: From clinical trials to clinical practice	Hemodialysis International	13	3	375-376	Introduction: Catheter-related infection (CRI) is associated with high morbidity and mortality in the hemodialysis population. Randomized-controlled but short-term trials using antimicrobial catheter lock solutions (ACLS) have shown significant decrease in CRI rate. However, ACLS are not routinely used in the clinical setting and the effect of their use beyond 6 weeks is not known. This prospecti…		0.0855054
298	2969	V. L. Sorrell	2001		Diagnostic tools ,and management strategies for coronary artery disease in patients with end-stage renal disease	Seminars in Nephrology	21	1	13-24	Patients with renal disease often have coexistent coronary, artery, disease (CAD). The 5-year survival rates are (less-than or equal to) 50% and cardiovascular disease accounts for nearly half of the deaths in patients with end-stage renal disease (ESRD) on maintenance dialysis. Renal disease is often caused by hypertension or diabetes mellitus, both very strong risk factors for the development o…		0.0855836
299	2017	P. N. Ziroyannis;P. Vamvakari	2006		Helping patients to face the challenges of renal failure. Opportunities to improve compliance	Hippokratia	10	2	51-59	Opportunities to improve compliance It is well known that efficacy of a specific treatment may be evaluated only when there is compliance with the treatment. The term compliance is customarily used to refer to the degree to which patients follow the therapeutic recommendations of a health care provider. Recently there has been renewed interest in this area due to technical advances and a new appr…		0.085887
300	1707	M. D. DeBoer;S. H. LaFranchi	2007		Pediatric thyroid testing issues	Pediatric Endocrinology Reviews	5	SUPPL. 1	570-577	Thyroid problems are common in children. While serum thyroid function tests lead to an accurate diagnosis in most patients, unique patient situations can produce misleading results. Total T4 measurements can incorrectly suggest hypothyroidism in congenital thyroid binding globulin (TBG) deficiency and hyperthyroidism in TBG excess, as seen in high estrogen states. Free T4 (FT4) measurement techni…		0.0863632
301	3487	I. Alat;G. Turker;M. B. Akpinar;H. Taskapan;E. Kekilli;M. Egri;O. M. Aydin	2006	Aug	A dilemma: prophylaxis for pulmonary embolism after surgical or invasive interventions for hemodialysis	Minerva Chir	61	4	315-23	AIM: This study was designed to investigate if it needs to do prophylaxis for pulmonary embolism in the patients treated with different kinds of dialysis or not, and if it is, to find a proper method for prophylaxis. METHODS: Ten numbers of patients with central venous catheters (CVC group), 13 numbers of patients with arteriovenous fistula (AVF group) were enrolled in this study. Eleven patients…	17122764	0.0867498
302	378	S. B. Kim;S. K. Lee;J. S. Park;H. S. Chi;C. D. Hong;W. S. Yang	2001	Feb	Effects of fixed low-dose warfarin on hemostatic factors in continuous ambulatory peritoneal dialysis patients	Am J Kidney Dis	37	2	343-7	Increased coagulation factors found in dialysis patients may explain in part the high prevalence of thrombotic cardiovascular disease. Several studies showed low-dose warfarin is effective in decreasing coagulation factors and preventing thrombosis without increasing the risk of bleeding. To evaluate the effects of fixed low-dose warfarin therapy on thrombogenesis in continuous ambulatory periton…	11157376	0.0872324
303	3174		1997		Whole blood coagulation analyzers	Health devices	26	8	296-332	Whole blood Coagulation analyzers (WBCAs) are widely used point-of-care (POC) testing devices found primarily in cardiothoracic surgical suites and cardia catheterization laboratories. Most of these devices can perform a number of coagulation tests that provide information about a patient's blood clotting status. Clinicians use the results of the WBCA tests, which are available minutes after appl…		0.0872986
304	817	H. Mao;S. Yu;X. Yu;B. Zhang;L. Zhang;J. Hu;X. Xu;Y. Zhu;X. Wang;C. Xing	2011		Effect of coupled plasma filtration adsorption on endothelial cell function in patients with multiple organ dysfunction syndrome	International Journal of Artificial Organs	34	3	288-294	Objective: The purpose of our study was to investigate the effect of coupled plasma filtration adsorption (CPFA) on endothelial cell (EC) function in patients with multiple organ dysfunction syndrome (MODS). Methods: Besides routine therapy, the 24 MODS patients underwent both CPFA and high volume hemofiltration (HVHF), scheduled randomly at intervals of 12 hours. Patient serum from 0, 5, and 10 …		0.087545
305	850	A. Antonopoulou;E. J. Giamarellos-Bourboulis	2011		Immunomodulation in sepsis: State of the art and future perspective	Immunotherapy	3	1	117-128	Despite advances in supportive care of critically ill patients, sepsis remains an important cause of death worldwide. More than 750,000 individuals develop severe sepsis in North America annually, with a mortality rate varying between 35 and 50%. Over recent years, numerous efforts have been committed to understanding the pathophysiology of septic syndrome, as well as attempts to intervene in the…		0.0877648
306	2057	T. Bosch;S. Gahr;U. Belschner;C. Schaefer;A. Lennertz;J. Rammo	2006		Direct adsorption of low-density lipoprotein by DALI-LDL-apheresis: Results of a prospective long-term multicenter follow-up covering 12 291 sessions	Therapeutic Apheresis and Dialysis	10	3	210-218	Direct adsorption of lipoproteins (DALI) is the first low density lipoprotein (LDL)-apheresis technology by which atherogenic LDL and lipoprotein(a) (Lp(a)) can be selectively removed from whole blood without plasma separation. The present follow-up was carried out to evaluate the clinical efficacy, selectivity and safety of long-term DALI apheresis. The follow-up was carried out in an open, pros…		0.0883365
307	2180	A. Wiecek	2005		How does leptin contribute to uraemic cachexia?	Nephrology Dialysis Transplantation	20	12	2620-2622			0.088935
308	1816	M. S. Dastjerdi;A. Aminorroaya;M. Amini;F. Ashrafi;F. Kazemi;M. Saadatnia;P. Mottaghi;A. Emami	2007		Severe cognitive dysfunction in a patient with polyendocrinopathy	Experimental and Clinical Endocrinology and Diabetes	115	5	334-338	Background: Polyglandular Autoimmune syndromes (PGAs) or polyendocrinopathies are immune mediated multiple endocrine gland failure sometimes accompanied by nonendocrine autoimmune disorders with varieties of presentations. Case report: We describe a case of a middle aged man with severe cognitive dysfunction, brain atrophy, adrenal insufficiency, hypothyroidism, renal failure, thrombocytopenia, a…		0.0890503
309	3171	W. Tao;D. J. Deyo;R. L. Brunston Jr;R. A. Vertrees;T. L. Grochoske;J. B. Zwischenberger	1997		Efficacy of a heparin removal device in comparison with protamine after hypothermic cardiopulmonary bypass	ASAIO Journal	43	5	M825-M830	To reduce the risks of protamine reactions after cardiopulmonary bypass (CPB), a heparin removal device (HRD) with plasma separation and poly-L- lysine (PLL) affinity adsorption was developed. To compare the efficacy of HRD with that of protamine, blood coagulation variables were evaluated in a swine model of CPB. Female Yorkshire swine were randomly divided into the HRD group (n = 6, weight 79.7…		0.0895258
310	2193	M. Hodkova;M. Kalousova;S. Dusilova-Sulkova;I. Matous Malbohan;T. Zima	2005		Intravenous iron gluconate administration increases circulating PAPP-A in hemodialysis patients	Ren Fail	27	6	707-711	Background. Pregnancy-associated plasma protein-A (PAPP-A) is a proatherosclerotic molecule, interrelated with oxidative stress in hemodialysis (HD) patients. As intravenous (IV) iron might enhance oxidative stress in HD patients, this study investigates circulating PAPP-A during HD session and after IV iron administration. Methods. In 20 HD patients, plasma PAPP-A concentration was assessed immu…		0.0896105
311	2363	S. Harder;U. Klinkhardt;J. M. Alvarez	2004		Avoidance of bleeding during surgery in patients receiving anticoagulant and/or antiplatelet therapy: Pharmacokinetic and pharmacodynamic considerations	Clin Pharmacokinet	43	14	963-981	Perioperative management of chronically anticoagulated patients and/or patients treated with antiplatelet therapy is a complex medical problem. This review considers the pharmacokinetic and pharmacodynamic properties of commonly used antiplatelet and anticoagulant drugs with special emphasis on loss of effects after discontinuation and possible counteracting (or antidote) strategies. These drugs …		0.0897075
312	2357	J. I. Rotmans;G. Pasterkamp;H. J. M. Verhagen;P. M. T. Pattynama;P. J. Blankestijn;E. S. G. Stroes	2005		Hemodialysis access graft failure: Time to revisit an unmet clinical need?	J Nephrol	18	1	2012-09-20	Hemodialysis (HD) access complications constitute a major cause of morbidity in HD patients. The failure of HD access grafts is predominantly due to progressive intimal hyperplasia (IH) at the venous anastomosis, resulting in a graft flow decline, which ultimately gives rise to graft thrombosis. To date, all tested pharmacological and surgical interventions have not resulted in increased arteriov…		0.0897647
313	3973	S. K. Bowry;G. Hafner;V. Reuter;E. Wandel	1993		Lower doses of LMW heparin exhibit same anticoagulatory effects with hemophan as higher doses of unfractionated heparins [abstract]	Nephrology Dialysis Transplantation		9	979	30th Annual Congress of the European Dialysis and Transplant Association-European Renal Association. Glasgow, UK. 15-18 September 1993	CN-00740486	0.090043
314	920	S. Fujinaga;Y. Ohtomo;D. Hirano;N. Nishizaki;T. Someya;Y. Ohtsuka;K. Kaneko;T. Shimizu	2010		The successful treatment of rapidly progressive idiopathic membranoproliferative glomerulonephritis type 1 in a 4-year-old male pediatric patient	Clin Nephrol	74	4	303-307	Amultivariate analysis [4] revealed that the presence of crescent formation on initial biopsy irrespective of type of membranoproliferative glomerulonephritis (MPGN) was independently associated not only with end-stage renal disease but also with post-transplantation recurrence. In this study, we reported on a 4-year-old male pediatric patient requiring hemodialysis due to rapidly progressive idi…		0.0905157
315	1648	L. Willms;L. M. Vercaigne	2008		Does warfarin safely prevent clotting of hemodialysis catheters?: A review of efficacy and safety	Semin Dial	21	1	71-77	This article reviews the efficacy and safety of warfarin to prevent tunneled cuffed catheter (TCC) thrombosis in the hemodialysis population. Literature searches of PubMed, EMBASE, the Cochrane Library and Google Scholar were performed until April 1, 2007. Bibliographies of relevant articles were reviewed for additional publications. Minidose (1 mg/day) warfarin is ineffective in preventing TCC m…		0.0905687
316	3785	I. Baldwin;H. K. Tan;N. Bridge;R. Bellomo	2002		Possible strategies to prolong circuit life during hemofiltration: three controlled studies	Ren Fail		6	839-48	BACKGROUND AND AIMS: The prevention of filter clotting is an important goal in the management of continuous renal replacement therapy (CRRT). Anticoagulation is the mainstay of such prevention. However, other strategies might prolong filter life without increasing the risk of bleeding. We tested the effectiveness of three strategies (use of flat plate configuration, heparin administration into th…	CN-00412069	0.0906772
317	3216	T. Walton;M. Redekopp;M. Taylor	1996		Development of a supplemental video teaching tool for renal transplant patients	Dialysis and Transplantation	25	8	509-511+514	This paper describes the development, implementation, and evaluation of a videobased self-learning program that was used in conjunction with a self- medication program for pre- and post-renal transplant patients in a tertiary- care teaching institution. In order to provide concise, consistent patient education to our renal transplant patients, we developed a videotape describing the uses, precaut…		0.090817
318	2523	R. D. Swartz;D. Pasko;J. O'Toole;B. Starmann	2004		Improving the delivery of continuous renal replacement therapy using regional citrate anticoagulation	Clin Nephrol	61	2	134-143	Aims: Regional citrate anticoagulation during acute renal replacement therapy (RRT) effectively prevents extracorporeal thrombosis and avoids bleeding risk. There have been a number of citrate anticoagulation protocols published; but a simple and predictable scheme with standardized components and procedures, as well as clearly defined citrate pharmacokinetics, is needed for continuous RRT (CRRT)…		0.0912244
319	1279	S. Farese;S. M. Jakob;R. Kalicki;F. J. Frey;D. E. Uehlinger	2009		Treatment of acute renal failure in the intensive care unit: Lower costs by intermittent dialysis than continuous venovenous hemodiafiltration	Artif Organs	33	8	634-640	Intermittent and continuous renal replacement therapies (RRTs) are available for the treatment of acute renal failure (ARF) in the intensive care unit (ICU). Although at present there are no adequately powered survival studies, available data suggest that both methods are equal with respect to patient outcome. Therefore, cost comparison between techniques is important for selecting the modality. …		0.0912837
320	1147	Y. W. Chiu;I. Teitelbaum;M. Misra;E. M. De Leon;T. Adzize;R. Mehrotra	2009		Pill burden, adherence, hyperphosphatemia, and quality of life in maintenance dialysis patients	Clinical Journal of the American Society of Nephrology	4	6	1089-1096	Background and objectives: Dialysis patients have a high burden of co-existing diseases, poor health-related quality of life (HR-QOL), and are prescribed many medications. There are no data on daily pill burden and its relationship to HR-QOL and adherence to therapy. Design, setting, participants, & measurements: Two hundred and thirty-three prevalent, chronic dialysis patients from three units i…		0.0913036
321	623	G. N. Levine;E. R. Bates;J. C. Blankenship;S. R. Bailey;J. A. Bittl;B. Cercek;C. E. Chambers;S. G. Ellis;R. A. Guyton;S. M. Hollenberg;U. N. Khot;R. A. Lange;L. Mauri;R. Mehran;I. D. Moussa;D. Mukherjee;B. K. Nallamothu;H. H. Ting;A. K. Jacobs;N. Albert;M. A. Creager;S. M. Ettinger;J. L. Halperin;J. S. Hochman;F. G. Kushner;E. Magnus Ohman;W. Stevenson;C. W. Yancy	2011		2011 ACCF/AHA/SCAI guideline for percutaneous coronary intervention a report of the American College of Cardiology Foundation/American Heart Association Task Force on Practice Guidelines and the Society for Cardiovascular Angiography and Interventions	Circulation	124	23	e574-e651			0.091512
322	1469	F. T. Padberg Jr;K. D. Calligaro;A. N. Sidawy	2008		Complications of arteriovenous hemodialysis access: Recognition and management	Journal of Vascular Surgery	48	5 SUPPL.	S55-S80	English language citations reporting complications of arteriovenous access for hemodialysis are critically reviewed and discussed. Venous hypertension, arterial steal syndrome, and high-output cardiac failure occur as a result of hemodynamic alterations potentiated by access flow. Uremic and diabetic neuropathies are common but may obfuscate recognition of potentially correctable problems such as…		0.0920688
323	2528	C. Maharaj;J. G. Laffey	2004		New strategies to control the inflammatory response in cardiac surgery	Current Opinion in Anaesthesiology	17	1	35-48	Purpose of review: To present and interpret data from recent clinical studies (July 2002-August 2003) of strategies to control the inflammatory response after cardiac surgery. Recent findings: Off-pump coronary artery bypass techniques, which avoid the need for extracorporeal circulation, attenuate the inflammatory response and appear to confer clinical benefit. Concerns regarding the quality of …		0.0925368
324	1504	S. J. P. Damment;M. Pennick	2008		Clinical pharmacokinetics of the phosphate binder lanthanum carbonate	Clin Pharmacokinet	47	9	553-563	Lanthanum carbonate is considered to be the most potent of a new generation of noncalcium phosphate binders used to treat hyperphosphataemia in chronic kidney disease (CKD), a condition associated with progressive bone and cardiovascular pathology and a markedly elevated risk of death. Its phosphate-binding action involves ionic binding and precipitation of insoluble complexes within the lumen of…		0.0927406
325	3329	B. Coronel;V. Laurent;A. Mercatello;M. Bret;S. Colon;J. J. Colpart;J. F. Moskovtchenko	1994		Is hydroxyethyl starch a convenient solution for intensive therapy of brain-dead organ donors?	Ann Fr Anesth Reanim	13	1	2012-10-16	In France, most of the kidney grafts are obtained from brain dead organ donors. Brain death induces numerous changes, especially in haemodynamic status, requiring the infusion of large volumes of fluid. The aim of this study was to evaluate the effect of hydroxyethyl starch (HES) on the organ donors and the kidney graft function in recipients. We compared two groups of brain dead organ donors and…		0.0929944
326	330	A. Mitchell;A. E. Daul;M. Beiderlinden;R. F. Schafers;U. Heemann;A. Kribben;J. Peters;T. Philipp;R. R. Wenzel	2003	Feb	A new system for regional citrate anticoagulation in continuous venovenous hemodialysis (CVVHD)	Clin Nephrol	59	2	106-14	BACKGROUND: CVVHD is an established renal replacement therapy in hemodynamically unstable ICU patients. Various methods for regional citrate anticoagulation have been developed to minimize bleeding complications. Metabolic alkalosis, the risk of severe hypocalcemia and need for continuous calcium substitution as well as treatment-associated hypernatremia have limited the success of systems employ…	12608553	0.0930197
327	2790	F. Kroschinsky;M. Weise;T. Illmer;M. Haenel;M. Bornhaeuser;G. Hoeffken;G. Ehninger;U. Schuler	2002		Outcome and prognostic features of intensive care unit treatment in patients with hematological malignancies	Intensive Care Med	28	9	1294-1300	Objective: To assess the outcome of intensive care unit (ICU) treatment in patients with hematological malignancies. Design and setting: Retrospective cohort study in the medical ICU of a university hospital. Patients: 104 critically ill patients after receiving conventional chemotherapy or autologous hematopoietic stem cell transplantation. Interventions: We analyzed demographic data, underlying…		0.093021
328	2856	V. Patel;J. Morrissey;W. Hussain;S. Sankaranarayanan;A. Venkataraman	2002		Cardiovascular disease in diabetes care: A preventive strategy	British Journal of Cardiology	9	SUPPL. 3	S20-S24	An effective strategy for the prevention of cardiovascular disease in patients with diabetes is needed with the epidemic of diabetes mellitus around the world. The aims are to cut morbidity and mortality from coronary heart disease by risk factor reduction and to reduce the diabetic complications of retinopathy, renal disease and peripheral vascular disease. Findings of the United Kingdom Prospec…		0.0942467
329	3316	P. G. Kerr;S. Mattingly;A. Lo;R. C. Atkins	1994		The adequacy of fragmin as a single bolus dose with reused dialyzers	Artif Organs	18	6	416-419	Thirty-four hemodialysis patients were studied in a crossover fashion to compare the effectiveness of bolus-dose Fragmin (a low molecular weight heparin) with regular heparin usage in hemodialysis. For each anticoagulant, 3 dialyzes were studied for each patient; the first sessions involved a new dialyzer, and the subsequent sessions involved dialyzers reprocessed with peracetic acid. To assess t…		0.0946258
330	3166	J. Eschbach;P. DeOreo;J. Adamson;J. Berns;G. Biddle;T. Comstock;K. Jabs;J. M. Lazarus;A. Nissenson;J. Stivelman;D. Van Wyck;J. Wish	1997		NKF-DOQI clinical practice guidelines for the treatment of anemia of chronic renal failure	American Journal of Kidney Diseases	30	4 SUPPL.	S192-S240			0.0951096
331	1094	Z. J. Haskal;S. Trerotola;B. Dolmatch;E. Schuman;S. Altman;S. Mietling;S. Berman;G. McLennan;C. Trimmer;J. Ross;T. Vesely	2010		Stent graft versus balloon angioplasty for failing dialysis-access grafts	New England Journal of Medicine	362	6	494-503	BACKGROUND: The leading cause of failure of a prosthetic arteriovenous hemodialysis-access graft is venous anastomotic stenosis. Balloon angioplasty, the first-line therapy, has a tendency to lead to subsequent recoil and restenosis; however, no other therapies have yet proved to be more effective. This study was designed to compare conventional balloon angioplasty with an expanded polytetrafluor…		0.0953681
332	2666	M. Formica;C. Olivieri;S. Livigni;G. Cesano;A. Vallero;M. Maio;C. Tetta	2003		Hemodynamic response to coupled plasmafiltration-adsorption in human septic shock	Intensive Care Med	29	5	703-708	Objective: The objective was to examine the effect of repeated applications of coupled plasmafiltration-adsorption on the hemodynamic response in septic shock patients hospitalized in intensive care units (ICUs). Design: Prospective, intention-to-treat. Setting: General ICU of a tertiary care, non-teaching, 400-bed, city hospital. Patients and participants: Twelve consecutive mechanically ventila…		0.095551
333	578	H. Asaba;S. Rekola;A. Bergstrand;H. Wasserman;J. Bergstrom	1980	Aug	Clinical trial of plasma exchange with a membrane filter in treatment of crescentic glomerulonephritis	Clin Nephrol	14	2	60-5	Four patients with rapidly progressive crescentic glomerulonephritis were treated with repeated plasma exchanges, using a disposable plasma filter (PLASMAFLO), combined with immunosuppression and anticoagulation. A definite improvement of renal function was observed in two patients and complete recovery of the severe lung changes of Goodpasture's syndrome was seen in one of them. In another patie…	7408258	0.0957196
334	2513	I. Y. Tang;P. T. Murray	2004		Prevention of perioperative acute renal failure: What works?	Best Practice and Research: Clinical Anaesthesiology	18	1	91-111	Perioperative acute renal failure (ARF) is associated with increased morbidity and mortality. Patients undergoing cardiac, vascular and major abdominal surgery and those with pre-operative renal insufficiency are at increased risk for developing post-operative ARF. The aetiologies of perioperative ARF are multi-factorial. However, pre-renal azotaemia and ischaemic acute tubular necrosis (ATN) are…		0.0958661
335	410	H. U. Meier-Kriesche;K. W. Finkel;J. J. Gitomer;T. D. DuBose, Jr.	1999	Apr	Unexpected severe hypocalcemia during continuous venovenous hemodialysis with regional citrate anticoagulation	Am J Kidney Dis	33	4	e8	Citrate is known to induce acute hypocalcemia in patients undergoing liver transplantation during the anhepatic phase. We describe the case of a 71-year-old woman with fulminant hepatic failure secondary to hepatitis A, who was started on continuous venovenous hemodialysis (CVVHD) for acute renal failure. Because anticoagulation with heparin was untenable, regional anticoagulation was accomplishe…	10196039	0.0959549
336	3624	B. Salobir;M. Sabovic;I. P. Zupan;J. B. Ponikvar	2008		Platelet (dys)function and plasma plasminogen levels in hemodialysis patients	Ther Apher Dial		2	133-6	The factors contributing to platelet dysfunction in hemodialysis patients are still not completely known. We explored whether the fibrinolytic system influences platelet function in hemodialysis patients. We measured standard fibrinolytic parameters and markers of fibrinolysis/coagulation activation, and correlated them to platelet aggregation in 15 hemodialysis patients. Fifteen healthy age-matc…	CN-00631151	0.0960356
337	36	M. Naroienejad;D. Saedi;A. Rezvani	2010	Sep	Prevalence of central vein stenosis following catheterization in patients with end-stage renal disease	Saudi J Kidney Dis Transpl	21	5	975-8	To determine prevalence of central vein stenosis following catheterization with double-lumen temporary catheters, we performed color Doppler sonography in 100 consecutive patients. We detected central vein stenosis in 18 cases; 11 patients in subclavian vein (SCV), 4 patients in internal jugular vein (IJV) and SCV, 2 patients in SCV and brachiocephalic vein, and 2 patients in IJV stenosis. There …	20814149	0.0962369
338	958	S. H. Yoo;G. H. Kim;W. I. Lee;S. K. Kwon;S. Y. Lee;J. W. Bae;K. K. Hwang;D. W. Kim;M. C. Cho	2010		Successful percutaneous renal artery angioplasty and stenting for acute oliguric renal failure in a solitary functioning kidney caused by Takayasu's arteritis	Korean Circulation Journal	40	8	414-417	Takayasu's arteritis (TA) is a nonspecific, chronic and stenotic panarteritis which usually involves the aorta and its major branches. Corticosteroid and immunosuppressants are recommended to manage the acute inflammatory phase, but their long term benefits are uncertain. Blood pressure (BP) control during the chronic phase of TA is essential to preserve renal function, which is associated with t…		0.0965021
339	440	J. C. Bos;M. P. Grooteman;A. J. van Houte;M. Schoorl;J. van Limbeek;M. J. Nube	1997	Jul	Low polymorphonuclear cell degranulation during citrate anticoagulation: a comparison between citrate and heparin dialysis	Nephrol Dial Transplant	12	7	1387-93	INTRODUCTION: Haemodialysis (HD)-induced bio-incompatibility includes alterations in both cellular elements and humoral factors. As far as polymorphonuclear (PMN) cells are concerned, an increase in both adhesion and degranulation has been reported. However, whereas increased PMN adherence and aggregation is highly linked with early transient complement activation, degranulation seems a continuou…	9249774	0.096505
340	2878	E. Hiller	2002		Low-molecular-weight heparins. Reviparine (clivarin), dalteparine (fragmin)	Internistische Praxis	42	1	164-168			0.0969709
341	2253	V. Lobo;A. Joshi;S. Joseph;S. Wandre;C. Norton;S. Joshi;F. Wadia	2004		Continuous veno-venous hemofiltration for ARF in critically Ill patients	Indian Journal of Critical Care Medicine	8	3	148-152	The mortality of critically ill patients who develop ARF in an ICU setting is extremely high (50-80%). Any mode of renal replacement therapy chosen should be able to achieve solute and water clearance while maintaining hemodynamic stability, have a positive effect on nutrition, and have low complication rates. Aim: To determine the efficacy and feasibility of Continuous Venovenous hemofiltration …		0.0969961
342	3197	F. S. Larsen	1996		Cerebral circulation in liver failure: Ohm's law in force	Seminars in Liver Disease	16	3	281-292			0.0972753
343	1157	T. Gustot;F. Durand;D. Lebrec;J. L. Vincent;R. Moreau	2009		Severe sepsis in cirrhosis	Hepatology	50	6	2022-2033	Sepsis is physiologically viewed as a proinflammatory and procoagulant response to invading pathogens. There are three recognized stages in the inflammatory response with progressively increased risk of end-organ failure and death: sepsis, severe sepsis, and septic shock. Patients with cirrhosis are prone to develop sepsis, sepsis-induced organ failure, and death. There is evidence that in cirrho…		0.097351
344	2587	C. A. Raharivelina;L. N. Randriamanantsoa;D. Vololontiana;J. Ralaifonenana;M. Rakotomanga;R. Rabenantoandro	2003		Haemodialysis and pregnancy: A case report from Madagascar	Nephrologie	24	6	283-286	Pregnancy brought to term is rare in patients undergoing haemodialysis. Both mother and foetus are exposed to lethal from complications frequently caused by hypertension and anaemia. We are reporting the first case of pregnancy observed in an haemodialysis centre in Antananarivo, Madagascar. In spite of the modest means of the centre (use of acetate, lack of recombinant erythropoietin, limited bi…		0.0977707
345	2531	K. Ito;Y. Ono;M. Hatori;K. Suzuki;Y. Fukabori;H. Yamanaka;T. Hamano;K. Matsumoto;M. Hayashi;N. Kosaku	2004		Effects of Aspirin-dialminate on Suppression in the Serum Phosphorus Levels in Patients Treated with Hemodialysis	Kitakanto Medical Journal	54	1	2012-05-08	Background & Aims: To clarify whether aspirin-dialminate administration suppresses the serum phosphorus (P) level in hemodialysis patients. Methods: The subjects were 13 hemodialysis patients who required antiplatelet therapy with aspirin-dialminate. Serum P and calcium (Ca) levels and the Ca-P product were measured after aspirin-dialminate administration, and they were compared with the levels b…		0.0986218
346	3857	S. R. Dunn;M. L. Simenhoff;M. E. Fitzpatrick;B. Eltayeb;K. Ahmed;S. Emery;M. Wrigley;J. M. Chow;D. Ataya;W. J. Gaughan	1998		Effects of orally administered l. acidophilus in reducing an endogenous uremic toxin (dimethylamine) and a carcinogen (nitrosodimethylamine) and improving nutritional status in a placebo controlled, double blind, parallel study in 24 hemodialysis patients [abstract]	Journal of the American Society of Nephrology		Program & Abstracts	146a	31st Annual Meeting. American Society of Nephrology. Philadephia, Pennsylvania, Oct 25-28 1998	CN-00445169	0.0986342
347	405	J. Oh;F. Schaefer;A. Veldmann;G. Nowak;U. Nowak-Gottl;B. Tonshoff;W. Kreuz	1999	2012-08-27	Heterozygous prothrombin gene mutation: a new risk factor for early renal allograft thrombosis	Transplantation	68	4	575-8	BACKGROUND: Underlying thrombophilic disorders increase the risk of early allograft loss after renal transplantation. We report three cases of early graft thrombosis in two carriers of a recently discovered prothrombotic variation of the prothrombin gene. CASE REPORTS: The first patient, an adolescent girl, developed multiple thrombotic shunt occlusions after the initiation of hemodialysis until …	10480419	0.0991173
348	1427	C. Wanner	2009		Prevention of Cardiovascular Disease in Chronic Kidney Disease Patients	Seminars in Nephrology	29	1	24-29	Therapeutic strategies to prevent cardiovascular disease are based on the ability of the intervention to reduce specific risk factors and subsequent end-organ damage, implying that these factors are causally involved in the pathogenesis of the disease. In subjects with normal kidney function, the control of classic, Framingham-type, risk factors (blood pressure, glycemia, lipids, smoking) reduces…		0.100038
349	1703	C. J. Diskin	2007		Catheter-related sepsis in dialysis patients [3]	QJM	100	10	666-667			0.100109
350	3927	M. P. C. Grooteman;M. J. Nube;A. J. van Houte;J. van Limbeek;M. Schoorl;J. A. van Geelen;J. C. Bos	1995		Citrate dialysis reduces bio-incompatibility: Less degranulation than heparin dialysis	The Netherlands Journal of Medicine			A55		CN-00415782	0.100138
351	2944	E. Kusano;T. Akimoto;N. Sasaki;Y. Ando;Y. Asano	2001		Hemodialysis and nitric oxide	Journal of Artificial Organs	4	1	23-29			0.100254
352	2084	M. Darmon;M. Ciroldi;G. Thiery;B. Schlemmer;E. Azoulay	2006		Clinical review: Specific aspects of acute renal failure in cancer patients	Critical Care	10	2		Acute renal failure (ARF) in cancer patients is a dreadful complication that causes substantial morbidity and mortality. Moreover, ARF may preclude optimal cancer treatment by requiring a decrease in chemotherapy dosage or by contraindicating potentially curative treatment. The pathways leading to ARF in cancer patients are common to the development of ARF in other conditions. However, ARF may al…		0.100319
353	163	J. Buturovic;J. Gubensek;D. Cerne;R. Ponikvar	2008	Jan	Standard citrate versus sequential citrate/anticoagulant-free anticoagulation during hemodialysis: a randomized trial	Artif Organs	32	1	77-81	In a randomized study, sequential anticoagulation for hemodialysis (citrate for the first 3.5 h, switching to 30-min anticoagulation-free hemodialysis) was compared to standard citrate anticoagulation. Fifty-two hemodialysis procedures were randomized either to sequential (n = 27) or standard citrate group (n = 25). The antithrombotic effect in the circuit was visually assessed after hemodialysis…	18181808	0.100333
354	3885	J. J. Díez;P. Iglesias;M. A. Bajo;F. de Alvaro;R. Selgas	1997		Effects of erythropoietin on gonadotropin responses to gonadotropin-releasing hormone in uremic patients	Nephron		2	169-75	Long-term therapy with recombinant human erythropoietin (rhEPO) in uremic male patients undergoing hemodialysis has been followed by an increase in plasma levels of testosterone and a decrease in baseline levels of follicle-stimulating hormone (FSH) and luteinizing hormone (LH). The aim of the present study was to assess the effect of acutely administered rhEPO on FSH and LH responses to gonadotr…	CN-00257763	0.10051
355	2713	L. C. Dinwiddie	2003		Readers are asked to respond on heparin prescription and administration	Nephrology nursing journal : journal of the American Nephrology Nurses' Association	30	1	81			0.100584
356	2456	M. G. H. Betjes;M. van Agteren	2004		Prevention of dialysis catheter-related sepsis with a citrate-taurolidine-containing lock solution	Nephrology Dialysis Transplantation	19	6	1546-1551	Background. The use of haemodialysis catheters is complicated by catheter-related sepsis. Intraluminal colonization of the catheter with bacteria is important in the pathogenesis of catheter-related sepsis. The use of a catheter lock solution containing the antimicrobial taurolidine might prevent bacterial colonization, thereby reducing the incidence of catheter-related sepsis. Methods. In a rand…		0.100815
357	2614	M. Fejka;J. K. Kahn	2003		Diagnosis, management, and clinical outcome of cardiac tamponade complicating percutaneous coronary intervention	Cardiovascular Reviews and Reports	24	8	416-420	Cardiac tamponade is an uncommon, but life-threatening complication of percutaneous coronary intervention. It occurs twice as frequently after the use of atheroablative devices compared with percutaneous transluminal coronary angioplasty and stenting, and the risk may be increased with the use of glycoprotein IIb/IIIa inhibitors. Most cases are recognized in the catheterization laboratory, when v…		0.100916
358	847	R. Das;R. Naik	2011		Is warfarin more harmful than beneficial in hemodialysis patients?	Hemodialysis International	15	1	138-139	Purpose: The aim of this study was to carry out a retrospectiveanalysis of the use of warfarin treatment in our hemodialysis (HD)patients with atrial fibrillation (AF); AF is the commonest arrhythmia in this group, but there are only a few retrospective studies and no clinical trial. Method: Proton database was used toidentify all HD patients who developed AF between January 2005and December 2009…		0.101112
359	1215	J. M. Dora;L. H. De Souza;M. J. De Azevedo;J. L. Gross	2009		Lactic acidosis associated with metformin in a patient with type 2 diabetes with no contraindication	Endocrinologist	19	6	250	Metformin is a frequent treatment for overweight type 2 patients with diabetes. Lactic acidosis (LA) is considered to be a rare, but potentially lethal adverse event associated with metformin. We describe a 52-year-old diabetic patient, with no contraindication to metformin, who had an unequivocal episode of LA related to the drug. After intensive supportive treatment, a fast recovery was observe…		0.101463
360	2983	J. L. Myers;D. Mukherjee	2000		Bypass graft to the contralateral internal jugular vein for venous outflow obstruction of a functioning hemodialysis access fistula	Journal of Vascular Surgery	32	4	818-820	As survival among patients with renal failure improves, vascular access becomes more difficult, and preservation of functioning access increases in importance. Subclavian vein thrombosis associated with a distal arteriovenous fistula can result in massive and debilitating swelling of the affected extremity. We describe a novel crossover bypass grafting procedure to the contralateral internal jugu…		0.101658
361	992	J. Van Ryn;J. Stangier;S. Haertter;K. H. Liesenfeld;W. Wienen;M. Feuring;A. Clemens	2010		Dabigatran etexilate - A novel, reversible, oral direct thrombin inhibitor: Interpretation of coagulation assays and reversal of anticoagulant activity	Thromb Haemost	103	6	1116-1127	Dabigatran etexilate is an oral, reversible direct thrombin inhibitor that is approved in the EU and several other countries for the prevention of venous thromboembolism after elective hip and knee replacement, and is in advanced clinical development for other thromboembolic disorders. Dabigatran has a predictable pharmacokinetic profile, allowing for a fixed-dose regimen without the need for rou…		0.101744
362	2472	P. Altieri;G. Sorba;P. Bolasco;I. Ledebo;M. Ganadu;R. Ferrara;A. Menneas;E. Asproni;D. Casu;M. Passaghe;G. Sau;F. Cadinu	2004		Comparison between hemofiltration and hemodiafiltration in a long-term prospective cross-over study	J Nephrol	17	3	414-422	Background: The objective of the study was to compare the convective treatment modes, on-line hemofiltration (HF) and on-line hemodiafiltration (HDF), regarding cardiovascular tolerance and effects on blood pressure, when applied under similar conditions in stable dialysis patients. Methods: 39 clinically stable dialysis patients were treated with HD for 6 months (run-in period), followed by HF a…		0.101857
363	1070	J. P. Rioux;R. Faratro;C. T. Chan	2010		Nocturnal home hemodialysis: Implementation, quality assurance and future challenges	Minerva Urologica e Nefrologica	62	1	103-109	Nocturnal home hemodialysis (NHHD) has been associated with several clinical benefits compared to conventional thrice-weekly incenter hemodialysis. However, the prevalence of NHHD remains low. To date, few studies have focused on the importance of training and education of a complex medical procedure such as NHHD. In the present review, we will describe guidelines for implementation of a NHHD pro…		0.101914
364	2074	A. Barnett	2006		Prevention of loss of renal function over time in patients with diabetic nephropathy	American Journal of Medicine	119	5 SUPPL. 1	40S-47S	Management of hypertension is the mainstay of prevention and treatment of diabetic renal disease; evidence suggests that tight blood pressure control slows renal disease progression in established diabetic nephropathy. Inhibition of the renin-angiotensin-aldosterone system (RAAS) has renoprotective effects over and above those achieved by lowering systemic blood pressure. To date, however, no lon…		0.102137
365	2405	L. Tylicki;S. Lizakowski;B. Biedunkiewicz;A. Skibowska;T. Nieweglowski;A. Chamienia;A. Debska-Slizien;B. Rutkowski	2004		Platelet function unaffected by ozonated autohaemotherapy in chronically haemodialysed patients	Blood Coagulation and Fibrinolysis	15	7	619-622	Background: The therapeutic use of ozone is still a controversial medical strategy due to the potential toxicity of ozone, which is recognized as a highly reactive oxidant. The reactive oxygen species are known to induce platelet aggregation, the process involved in the development of atherosclerosis and cardiovascular events. In the present study, the influence of ozonated autohaemotherapy (O3-A…		0.102171
366	2144	J. J. Galvao de Lima	2006		Practical ways to deal with the high burden of cardiovascular disease in hemodialysis patients	Sao Paulo Medical Journal	124	1	36-41	Cardiovascular disease is the main cause of death among hemodialysis patients. Although uremia by itself may be considered to be a cardiovascular risk factor, a significant proportion of dialysis patients die because of cardiovascular disease not directly attributable to uremia. Indeed, many of the cardiovascular diseases and cardiovascular risk factors in these patients are common to those occur…		0.102303
367	1649	A. Cardenas;P. Gines	2008		Hepatorenal syndrome	Hepatology Reviews	5	1	26-33	Hepatorenal syndrome is a common complication of patients with advanced cirrhosis and circulatory failure, characterized by functional renal failure due to renal vasoconstriction in the absence of underlying kidney pathology. The pathogenesis of hepatorenal syndrome is the result of an extreme underfilling of the arterial circulation due to,splanchnic arterial vasodilation that triggers a compens…		0.102531
368	3567	G. Cianciolo;G. La Manna;G. Donati;A. Dormi;M. L. Cappuccilli;V. Cuna;C. Legnani;G. Palareti;L. Colì;S. Stefoni	2011		Effects of unfractioned heparin and low-molecular-weight heparin on osteoprotegerin and RANKL plasma levels in haemodialysis patients	Nephrol Dial Transplant		2	646-52	BACKGROUND: This randomized crossover study investigated the effects of unfractioned heparin (UFH) and low-molecular-weight heparin (LMWH) on intra- and post-dialytic blood levels of osteoprotegerin (OPG), receptor activator of nuclear factor kappa B ligand (RANKL) and inflammatory cytokines.METHODS: Forty patients on haemodialysis for at least 12 months were selected. UFH or LMWH was randomly as…	CN-00787975	0.102826
369	3658	O. K. Poyrazoglu;A. Dogukan;M. Yalniz;D. Seckin;A. L. Gunal	2006		Acute effect of standard heparin versus low molecular weight heparin on oxidative stress and inflammation in hemodialysis patients	Ren Fail		8	723-7	OBJECTIVE: Atherosclerotic cardiovascular diseases caused by traditional and non-traditional risk factors are the most common cause of morbidity and mortality in hemodialysis patients. Recently, much interest has been focused on non-traditional factors, such as oxidative stress, inflammation, and endothelial dysfunction. Hemodialysis patients are not only exposed to oxidative stress but also to i…	CN-00586344	0.102881
370	2976	H. Tahir;G. Thomas;N. Sheerin;H. Bettington;J. M. Pattison;D. J. A. Goldsmith	2000		Successful medical treatment of acute bilateral emphysematous pyelonephritis	American Journal of Kidney Diseases	36	6	1267-1270	Emphysematous pyelonephritis most often presents as an acute medical emergency, typically in a septic diabetic patient with acute renal failure. The management of this condition has traditionally been surgical, with nephrectomy. However, some recent reports have described successful medical interventions. We describe a case of acute bilateral emphysematous pyelonephritis in a frail patient not su…		0.103131
371	2422	P. Danielsson;C. Metzsch;L. Norgren	2004		Effect of Iloprost infusion on metabolism in critical limb ischemia, utilizing microdialysis. A pilot study	International Angiology	23	3	259-262	Aim. In critical limb ischemia (CLI), the prognosis to keep the leg is poor if revascularisation is not possible. Treatment with prostanoids has proven to be beneficial regarding pain relief, ulcer healing and limb salvage but only in a proportion of patients. Prostanoids exert their effect in different ways e.g. on white blood cells and endothelial cells. No study has so far investigated the eff…		0.103374
372	796	K. J. Bruen;R. J. Feezor;M. J. Daniels;A. W. Beck;W. A. Lee	2011		Endovascular chimney technique versus open repair of juxtarenal and suprarenal aneurysms	Journal of Vascular Surgery	53	4	895-905	Objective To compare early outcomes of endovascular repair of juxtarenal and suprarenal aneurysms using the chimney technique with open repair in anatomically-matched patients. Methods Between January 2008 and December 2009, 21 patients underwent endovascular repair of juxtarenal and suprarenal aortic aneurysms with chimney stenting (Ch-EVAR) of 1 or 2 renal and/or superior mesenteric artery (SMA…		0.103548
373	3168	L. M. Ruilope;L. Hansson;A. Zanchetti	1997		What have we learned from the HOT (Hypertension Optimal Treatment) study?	Nephrology Dialysis Transplantation	12	10	2047-2048			0.103756
374	2994	J. S. Park;H. H. Jung;W. S. Yang;S. B. Kim;W. K. Min;H. S. Chi	2000		Effects of hormonal replacement therapy on lipid and haemostatic factors in post-menopausal ESRD patients	Nephrology Dialysis Transplantation	15	11	1835-1840	Background. Hormone replacement therapy (HRT) has been known to have beneficial effects on various atherosclerotic parameters in the general population of post-menopausal women. To evaluate the effects of HRT on those factors in end-stage renal disease (ESRD) patients, we evaluated the changes of lipid profile, coagulation and fibrinolysis markers, and plasma homocysteine levels after treatment. …		0.103756
375	2049	A. Schattner;A. Kagan;O. Zimhony	2006		Aspergillus peritonitis in a lupus patient on chronic peritoneal dialysis	Rheumatology International	26	8	762-764	A woman on continuous ambulatory peritoneal dialysis (CAPD) due to renal failure in systemic lupus erythematosus (SLE) developed fungal peritonitis and survived following treatment with amphotericin B and removal of the dialysis catheter. The causative organism, Aspergillus fumigatus is very rare in fungal peritonitis and may be related in this case to the combination of SLE, end-stage renal dise…		0.10376
376	2411	P. N. Patsalos	2004		Clinical pharmacokinetics of levetiracetam	Clin Pharmacokinet	43	11	707-724	Since 1989, eight new antiepileptic drugs (AEDs) have been licensed for clinical use. Levetiracetam is the latest to be licensed and is used as adjunctive therapy for the treatment of adult patients with partial seizures with or without secondary generalisation that are refractory to other established first-line AEDs. Pharmacokinetic studies of levetiracetam have been conducted in healthy volunte…		0.104011
377	2829	M. Arici;B. Altun;O. Dinler;A. A. Kiykim;C. Usalan;Y. Erdem;U. Yasavul;C. Turgan;S. Caglar	2002		Haemodialysis hypotension and nitric oxide production: Comparison of heparin with parnaparin	Blood Purif	20	2	145-149	Background: There is increasing evidence for the role of nitric oxide (NO) in haemodialysis hypotension but the source of elevated NO is still controversial. Heparin has been reported to enhance NO production by cultured human endothelial cells. The aim of this study was to compare the role of unfractionated heparin and low molecular weight heparin (LMWH, parnaparin) on mean arterial pressure (MA…		0.104275
378	236	U. John;K. Kentouche;G. Nowak;J. Schubert;J. Misselwitz	2006	Feb	Successful renal transplantation in a patient with heterozygous prothrombin gene, factor V Leiden mutation and heparin-induced thrombocytopenia using r-hirudin as anticoagulant	Pediatr Transplant	10	1	114-8	Vascular complications remain the most common cause of early renal allograft loss in patients with end-stage renal failure. Underlying thrombophilic disorders increase the risk of early graft thrombosis. A male adolescent with high-risk thrombophilia because of combined heterozygous factor V Leiden (G1691A) and prothrombin gene (G20210A) mutation developed HIT II. Hemodialysis and subsequent rena…	16499600	0.104661
379	19	C. Freitas;M. Fructuso;M. J. Rocha;M. Almeida;S. Pedroso;L. S. Martins;L. Dias;A. Castro Henriques;R. Almeida;A. Cabrita	2011		Late venous thrombosis of renal allograft: two cases with different treatment and outcome	Nefrologia	31	1	115-7		21270927	0.1048
380	1260	A. Unalp;D. W. Ploth;R. Colvin;C. Counts;P. H. Shepp;M. L. Van Natta;C. L. Meinert	2009		Does poly-N-acetyl glucosamine patch use reduce arteriovenous fistula and graft failure rates in hemodialysis patients with end-stage renal disease?	American Journal of the Medical Sciences	338	3	178-184	BACKGROUND: Maintenance of functional vascular access is crucial for the delivery of hemodialysis. The SyvekPatch is a topical marine microalgal poly-N-acetyl glucosamine hemostat approved by the Food and Drug Administration for use in the local management of bleeding wounds, such as vascular site, percutaneous catheters or tubes, and surgical debridement. METHODS: The Preservation of Vascular Ac…		0.105228
381	3059	S. Suehiro;T. Shibata;Y. Sasaki;T. Murakami;M. Hosono;H. Fujii;H. Kinoshita	1999		Cardiac surgery in patients with dialysis-dependent renal disease	Annals of thoracic and cardiovascular surgery : official journal of the Association of Thoracic and Cardiovascular Surgeons of Asia	5	6	376-381	This study was designed to evaluate the operative outcome of dialysis patients undergoing cardiac surgery. A retrospective review was performed of 28 consecutive patients with end-stage renal disease dependent on maintenance hemodialysis (n = 26) or peritoneal dialysis (n = 2) who underwent cardiopulmonary bypass (CPB). The operations included isolated coronary artery bypass grafting (CABG) (n = …		0.105699
382	2904	H. Karaaslan;P. Peyronnet;D. Benevent;C. Lagarde;M. Rince;C. Leroux-Robert	2001		Risk of heparin lock-related bleeding when using indwelling venous catheter in haemodialysis	Nephrology Dialysis Transplantation	16	10	2072-2074	Background. The indwelling venous catheter such as Dual-CathR or Twin-CathR is widely used in haemodialysis. Although the manufacturer recommends filling the catheter lumen with heparin after the dialysis session to prevent clotting, little is known about the systemic effects of such a procedure. Methods. Twenty haemodialysis patients with Dual-CathR were studied. Dialysis anticoagulation was ach…		0.105786
383	2019	V. Gupta	2006		Continuous renal replacement therapy: An intensivist's tool	Journal of Anaesthesiology Clinical Pharmacology	22	3	229-242			0.105887
384	525	G. G. Nenci;G. Agnelli	1990		Clinical experience with low molecular weight heparins	Thromb Res Suppl	11		69-87	Low molecular weight heparins (LMWHs) have been prepared by means of different fragmentation or fractionation procedures with the aim of obtaining a more effective and/or safer antithrombotic agent than standard heparin (SH). LMWHs resulting from different production procedures are structurally heterogeneous; this could account for the different efficacy and safety observed clinically. Many clini…	2177577	0.106354
385	2603	G. B. Fogazzi	2003		May 1954: The first ever symposium on the artificial kidney	Nephrology Dialysis Transplantation	18	9	1726-1730			0.106857
386	3906	D. Candinas;F. Largiadèr;U. Binswanger;D. E. Sutherland;R. Schlumpf	1996		A novel dextran 40-based preservation solution	Transplant international : official journal of the European Society for Organ Transplantation		1	32-7	Although the University of Wisconsin (UW) solution has become the standard solution for the preservation of kidneys for transplantation, the importance of the colloid hydroxyethylstarch (HES), one of the key compounds of the UW solution, has been questioned repeatedly. It is now established that HES is not necessary for routine kidney preservation. However, colloids may still be advantageous in U…	CN-00128674	0.106985
387	1899	N. Dbouk;B. M. McGuire	2006		Hepatic encephalopathy: A review of its pathophysiology and treatment	Current Treatment Options in Gastroenterology	9	6	464-474	Hepatic encephalopathy (HE) is a broad spectrum of neuropsychiatric manifestations usually affecting individuals with end-stage liver disease. The presence of HE is a poor prognostic sign, with 1-year mortality rates of almost 60%. There is much debate about the underlying mechanisms that result in this syndrome; however, elevated plasma and central nervous system ammonia levels are considered ke…		0.107034
388	506	J. J. Zwaginga;I. Jsseldijk MJ;P. G. de Groot;M. Kooistra;J. Vos;A. van Es;H. A. Koomans;A. Struyvenberg;J. J. Sixma	1991	2012-12-02	Treatment of uremic anemia with recombinant erythropoietin also reduces the defects in platelet adhesion and aggregation caused by uremic plasma	Thromb Haemost	66	6	638-47	In the present study, uremic patients on chronic maintenance hemodialysis were treated with recombinant erythropoietin. Before and after 20 weeks of treatment, platelet adhesion and aggregation were studied with perfusions over a sprayed collagen surface and over matrix of cultured endothelial cells with high tissue factor activity. The influence of the erythropoietin induced raise in hematocrit …	1665596	0.107083
389	92	R. M. Holden;C. M. Clase	2009	Sep-Oct	Use of warfarin in people with low glomerular filtration rate or on dialysis	Semin Dial	22	5	503-11	Atrial fibrillation, venous thromboembolism, and access malfunction are common clinical problems in dialysis patients that prompt consideration of warfarin therapy. Atrial fibrillation appears to be more common in people with low glomerular filtration rate (GFR) or on dialysis than in the general population, but the risk of stroke in this population is not known. No randomized trials have address…	19744150	0.107856
390	2668	M. Bayes;X. Rabasseda;J. R. Prous	2003		Gateways to clinical trials: May 2003	Methods and Findings in Experimental and Clinical Pharmacology	25	4	317-340	Gateways to Clinical Trials is a guide to the most recent clinical trials in current literature and congresses. The data in the following tables has been retrieved from the Clinical Studies knowledge area of Prous Science Integrity(registered trademark), the drug discovery and development portal, http://integrity.prous.com. This issue focuses on the following selection of drugs: 2F5, 2G12, Abetim…		0.107892
391	2593	T. Matsuo;M. Matuo;K. Wanaka;R. Sakai	2003		Heparin re-exposure after heparin-induced thrombocytopenia in a chronic hemodialysis patient	Clin Lab Haematol	25	5	333-334			0.108059
392	1548	J. W. M. Agar	2008		Home hemodialysis in Australia and New Zealand: Practical problems and solutions	Hemodialysis International	12	SUPPL. 1	S26-S32	Home hemodialysis, as practiced in Australia and New Zealand, offers patients the return of self-control and self-esteem. It also allows reconnection with family, friends and (re)employment. Though there are emotional and time-related "costs" with home hemodialysis, these center on training time, commitment and patient or family stresses and, if carefully managed and properly resourced, can be ov…		0.108304
393	1	M. Sain;V. Kovacic;J. Radic;D. Ljutic;I. Jelicic	2012	2012-01-01	Potential beneficial effects of low molecular weight heparin on cognitive impairment in elderly patients on haemodialysis	Drugs Aging	29	1	2012-01-07	Vascular cognitive impairment or mixed vascular cognitive impairment and Alzheimer's disease (AD) appear to be much more common in elderly patients than AD alone. Furthermore, vascular dementia (VaD) and AD are more prevalent in elderly patients receiving haemodialysis (HD), leading to a loss of independence and a poor quality of life. Hypotensive episodes in patients receiving HD contribute to v…	22066692	0.108309
394	1468	A. N. Sidawy;L. M. Spergel;A. Besarab;M. Allon;W. C. Jennings;F. T. Padberg Jr;M. H. Murad;V. M. Montori;A. M. O'Hare;K. D. Calligaro;R. A. Macsata;A. B. Lumsden;E. Ascher	2008		The Society for Vascular Surgery: Clinical practice guidelines for the surgical placement and maintenance of arteriovenous hemodialysis access	Journal of Vascular Surgery	48	5 SUPPL.	S2-S25	Recognizing the impact of the decision making by the dialysis access surgeon on the successful placement of autogenous arteriovenous hemodialysis access, the Society for Vascular Surgery assembled a multispecialty panel to develop practice guidelines in arteriovenous access placement and maintenance with the aim of maximizing the percentage and functionality of autogenous arteriovenous accesses t…		0.108578
395	1637	D. R. Goldsmith;L. J. Scott;R. S. Cvetkovic;G. L. Plosker	2008		Sevelamer hydrochloride: A review of its use for hyperphosphataemia in patients with end-stage renal disease on haemodialysis	Drugs	68	1	85-104	Sevelamer (Renagel(registered trademark)), an orally administered metal-free cationic hydrogel polymer/resin that binds dietary phosphate in the gastrointestinal (GI) tract, is approved for use in the US, Europe and several other countries for the treatment of hyperphosphataemia in adult patients with end-stage renal disease (ESRD) on haemodialysis or peritoneal dialysis. Clinical evidence shows …		0.108903
396	3600	A. Rydzewska-Rosolowska;J. Borawski;M. Mysliwiec	2009		High plasma endostatin level unaffected by low-molecular weight heparin in hemodialysis patients--a preliminary report	Adv Med Sci		2	199-202	PURPOSE: Endostatin (ES) is a potent inhibitor of angiogenesis and neoangiogenesis, and interestingly its activity is modified by heparin. To understand if low-molecular weight heparins have different clinical profiles regarding this cytokine, we studied the effects of enoxaparin, nadroparin and dalteparin administered for hemodialysis (HD) anticoagulation on plasma ES levels.MATERIAL AND METHODS…	CN-00728469	0.109049
397	1294	J. G. Howlett;R. S. McKelvie;J. M. O. Arnold;J. Costigan;P. Dorian;A. Ducharme;E. Estrella-Holder;J. A. Ezekowitz;N. Giannetti;H. Haddad;G. A. Heckman;A. M. Herd;D. Isaac;P. Jong;S. Kouz;P. Liu;E. Mann;G. W. Moe;R. T. Tsuyuki;H. J. Ross;M. White	2009		Canadian Cardiovascular Society Consensus Conference guidelines on heart failure, update 2009: Diagnosis and management of right-sided heart failure, myocarditis, device therapy and recent important clinical trials	Canadian Journal of Cardiology	25	2	85-105	The Canadian Cardiovascular Society publisheda comprehensive set of recommendations on the diagnosis and management of heart failure in January 2006. Based on feedback obtained through a national program of heart failure workshops and through active solicitation of stakeholders, several topics were identified because of their importance to the practicing clinician. Topics chosen for the present u…		0.109484
398	1792	K. Kaneko;C. Hamada;Y. Tomino	2007		Peritoneal fibrosis intervention	Peritoneal Dialysis International	27	SUPPL. 2	S82-S86	Peritoneal fibrosis (PF) is invariably observed in patients undergoing long-term peritoneal dialysis (PD). The condition is thought to occur in response to a variety of insults, including bioincompatible dialysates (acidic solution, high glucose, glucose degradation products, or a combination), peritonitis, uremia, and chronic inflammation. Recently, the pathophysiologic mechanisms that contribut…		0.109631
399	470	R. A. Ward	1995	Oct	Heparinization for routine hemodialysis	Adv Ren Replace Ther	2	4	362-70	Routine hemodialysis requires anticoagulation with heparin to prevent clotting in the extracorporeal circuit. Activated whole blood clotting times are used to measure the level of anticoagulation during dialysis. The magnitude of the clotting time obtained for a given level of heparin depends on the test used, and each dialysis unit must establish its own target range. The preferred dosage regime…	8591127	0.109827
400	1990	J. D. Douketis	2006		Managing thromboembolism and bleeding in patients with impaired renal function: A common but under-recognized clinical problem	Thromb Res	118	3	381-383			0.109884
401	547	K. Vogt;U. Tillmann;A. Blumberg	1987		Successful systemic fibrinolysis in permanent hemodialysis catheter obstruction	Nephron	45	2	174-5		3561632	0.110037
402	425	K. N. Lai;K. Ho;M. Li;C. C. Szeto	1998	Apr	Use of single dose low-molecular-weight heparin in long hemodialysis	Int J Artif Organs	21	4	196-200	Low-molecular-weight (LMW) heparin has recently been used for anti-coagulation in maintenance hemodialysis. The LMW heparin was administered as a single bolus in hemodialysis that usually lasted for four hours or less. The regimen for administering LMW heparin in hemodialysis of longer duration (5 hours or more) is not well documented and manufacturers recommend a supplementary dose equivalent to…	9649059	0.110649
403	2670	C. Baigent;M. Landry	2003		Study of Heart and Renal Protection (SHARP)	Kidney International, Supplement	63	84	S207-S210	Among patients with preexisting coronary heart disease, large-scale randomized trials have demonstrated that lowering low-density lipoprotein (LDL)-cholesterol concentration by about 1 mmol/L for 4-5 years reduces the risk of coronary events and strokes by about 25%. Patients with established chronic kidney disease (CKD) are at high risk of vascular disease, so the benefits of cholesterol-lowerin…		0.110665
404	2482	L. Spahr;A. Hadengue	2004		Alcoholic hepatitis: New and therapeutic perspectives	Hepato-Gastro	11	3	181-187			0.110763
405	20	Z. H. You;W. C. Yang;J. D. Chen;C. C. Lin	2011	Jan	Giant atrial thrombus	Intern Med J	41	1a	67-8		21265965	0.110966
406	1907	M. B. Kaufman	2006		The year in review	Dialysis and Transplantation	35	12	778-779			0.111674
407	1373	Z. Xin;L. Zhihong;L. Shijun;Z. Jinfeng;C. Huiping;Z. Caihong;J. Daxi;L. Leishi	2009		Successful treatment of patients with lipoprotein glomerulopathy by protein a immunoadsorption: A pilot study	Nephrology Dialysis Transplantation	24	3	864-869	Background. No established therapy is available for patients with lipoprotein glomerulopathy (LPG). Protein A immunoadsorption has been proved to be effective in reducing proteinuria in patients with nephrotic syndrome. In this uncontrolled pilot study, we investigated the efficiency of immunoadsorption onto staphylococcal protein A as treatment for LPG. Methods. Thirteen patients with renal biop…		0.111898
408	2511	J. A. Vassalotti;A. Falk;V. Teodorescu;J. Uribarri	2004		The multidisciplinary approach to hemodialysis vascular access at the Mount Sinai hospital	Mount Sinai Journal of Medicine	71	2	94-102	A majority of the quarter of a million end-stage renal disease patients nationwide are treated with hemodialysis. Important and frequent causes of morbidity and mortality, when they undergo this procedure, include vascular access infection and thrombosis associated with the use of catheters and, to a lesser extent, grafts. Therefore, an arteriovenous (AV) fistula is the preferred hemodialysis, ac…		0.112018
409	687	R. Margey;B. G. Hynes;D. Moran;T. J. Kiernan;M. R. Jaff	2011		Atherosclerotic renal artery stenosis and renal artery stenting: An evolving therapeutic option	Expert Rev Cardiovasc Ther	9	10	1347-1360	Atherosclerotic renal artery stenosis is a common clinical problem for which the optimal therapeutic strategy remains to be defined. However, renal artery stenting procedures have significantly increased as one approach to treat this clinical problem. Despite improvements in device design and technical performance of the procedure, the benefits and results of randomized clinical trials of renal a…		0.112053
410	95	M. Antonic;J. Gubensek;J. Buturovic-Ponikvar;R. Ponikvar	2009	Aug	Comparison of citrate anticoagulation during plasma exchange with different replacement solutions	Ther Apher Dial	13	4	322-6	The aim of our retrospective study was to compare the application of regional citrate anticoagulation and citrate-related side-effects in plasma exchange (PE) with different replacement solutions. We included 35 patients treated with PE with regional citrate anticoagulation and divided them into three groups according to the replacement solution used: human albumin (HA) group (40 PE treatments), …	19695068	0.112184
411	792	M. Fusaro;G. Crepaldi;S. Maggi;F. Galli;A. D'Angelo;L. Calo;S. Giannini;D. Miozzo;M. Gallieni	2011		Vitamin K, bone fractures, and vascular calcifications in chronic kidney disease: An important but poorly studied relationship	Journal of Endocrinological Investigation	34	4	317-323	Vitamin K denotes a group of lipophilic vitamins determining post-translational modification of proteins. There are 2 main forms of vitamin K: vitamin K1 (phylloquinone, found in vegetables); vitamin K2 (menaquinone, produced by bacteria in the intestine and in fermented foods). Vitamin K stores are limited in humans, but it can be recycled. Vitamin K1 is principally transported to the liver, reg…		0.112383
412	2919	G. D. Mantel	2001		Care of the critically ill parturient: Oliguria and renal failure	Best Practice and Research in Clinical Obstetrics and Gynaecology	15	4	563-581	The incidence of acute renal failure in pregnancy has decreased. This decrease is less marked in developing countries in which resources are more scarce. The clinical diagnosis of acute renal failure is crude due to the variability of clinical signs and the late occurrence of basic biochemical abnormalities. Obstetric and gynaecological diseases are found among the traditional pre-renal, intra-re…		0.112425
413	2525	J. T. Kielstein;U. Kretschmer;T. Ernst;C. Hafer;M. J. Bahr;H. Haller;D. Fliser	2004		Efficacy and Cardiovascular Tolerability of Extended Dialysis in Critically Ill Patients: A Randomized Controlled Study	American Journal of Kidney Diseases	43	2	342-349	Background: Extended dialysis is an increasingly used modality of renal replacement therapy that theoretically offers advantages of both intermittent and continuous therapies in the intensive care unit (ICU). Methods: We randomly treated 39 ventilated critically ill patients with oliguric acute renal failure with either continuous venovenous hemofiltration (CVVH; n = 19; age, 50.1 (plus or minus)…		0.112491
414	3	G. Del Peso;M. A. Bajo;M. Perez Fontan;J. Martinez;B. Marron;R. Selgas	2011	2012-10-12	Effect of self-administered intraperitoneal bemiparin on peritoneal transport and ultrafiltration capacity in peritoneal dialysis patients with membrane dysfunction. A randomized, multi-centre open clinical trial	Nephrol Dial Transplant				BACKGROUND: Progressive peritoneal membrane injury and dysfunction are feared repercussions of peritoneal dialysis (PD), and may compromise the long-term feasibility of this therapy. Different strategies have been attempted to prevent or reverse this complication with limited success.METHODS: We performed a randomized, open multi-centre trial, aimed at scrutinizing the efficacy of self-administer…	21993377	0.112624
415	713	S. Mandai;K. Nagahama;Y. Tsuura;T. Hirai;W. Yoshioka;D. Takahashi;S. Aki;M. Aoyagi;H. Tanaka;T. Tamura	2011		Recovery of renal function in a dialysis-dependent patient with microscopic polyangiitis and both myeloperoxidase anti-neutrophil cytoplasmic antibodies and anti-glomerular basement membrane antibodies	Internal Medicine	50	15	1599-1603	A 40-year-old man with microscopic polyangiitis developed both myeloperoxidase anti-neutrophil cytoplasmic antibodies (90 EU) and anti-glomerular basement membrane antibodies (134 EU)-positive rapidly progressive glomerulonephritis and heparin-induced thrombocytopenia. Although the patient initially showed no signs of improvement, persistent therapy including 1 g/day intravenous methylprednisolon…		0.113219
416	3140	W. Griswold;V. Reznik;J. Lemire;N. Benador;D. McDonald;R. L. Mehta	1998		Regional citrate anticoagulation for continuous venovenous hemodiafiltration in critically ill children with acute renal failure	Blood Purif	16	2	104			0.114215
417	2640	R. Paniccia;S. Fedi;F. Carbonetto;D. Noferi;P. Conti;B. Bandinelli;B. Giusti;L. Evangelisti;P. Pretelli;M. F. G. Palmarini;R. Abbate;D. Prisco	2003		Evaluation of a new point-of-care celite-activated clotting time analyzer in different clinical settings: The i-STAT celite-activated clotting time test	Anesthesiology	99	1	54-59	Background: Activated clotting time (ACT) is used to monitor heparin therapy during cardiopulmonary bypass, interventional cardiology, and hemodialysis. Traditionally, ACT is performed by use of the Hemochron system. Recently, a new device, the i-STAT system, has been introduced to measure ACT. The aim of this study was to correlate the performances of these two systems and to compare ACT values …		0.114297
418	3575	V. Krane;M. Berger;J. Lilienthal;K. Winkler;C. Schambeck;C. Wanner;Diabetes German;Investigators Dialysis Study	2010		Antibodies to platelet factor 4-heparin complex and outcome in hemodialysis patients with diabetes	Clin J Am Soc Nephrol		5	874-81	BACKGROUND AND OBJECTIVES: Hemodialysis patients with type 2 diabetes exhibit an excessive cardiovascular risk and regularly receive heparin. We tested whether antibodies to the platelet factor 4-heparin complex (PF4-H-AB) contribute to outcome.DESIGN, SETTING, PARTICIPANTS, & MEASUREMENTS: In 1255 hemodialysis patients with type 2 diabetes, the German Diabetes Dialysis Study evaluated the effect…	CN-00750960	0.114555
419	630	K. Tiranathanagul;O. Jearnsujitwimol;P. Susantitaphong;N. Kijkriengkraikul;A. Leelahavanichkul;N. Srisawat;K. Praditpornsilpa;S. Eiam-Ong	2011		Regional citrate anticoagulation reduces polymorphonuclear cell degranulation in critically ill patients treated with continuous venovenous hemofiltration	Therapeutic Apheresis and Dialysis	15	6	556-564	Citrate which chelates ionized calcium can be used as regional anticoagulation in continuous venovenous hemofiltration (CVVH). This is the first study conducted to examine the potentially additive benefit effect of regional citrate anticoagulation (RCA) on polymorphonuclear (PMN) cell degranulation of myeloperoxidase (MPO) and cytokines production in patients with critically acute kidney injury (…		0.115383
420	416	J. Buturovic;R. Ponikvar;A. Kandus;M. Boh;J. Klinkmann;P. Ivanovich	1998	Nov	Filling hemodialysis catheters in the interdialytic period: heparin versus citrate versus polygeline: a prospective randomized study	Artif Organs	22	11	945-7	Heparin and saline are commonly used to fill hemodialysis central venous catheters to prevent their thrombosis during the interdialytic period. The purpose of this prospective clinical study was to evaluate whether replacing heparin with citrate or polygeline could ensure satisfactory catheter function without exposing patients to the risk of systemic heparinization. Thirty end-stage renal diseas…	9821527	0.115799
421	21	C. Bramlage;A. Cuneo;D. Hartel;K. Jung;C. H. Witteck;R. Hogel;G. A. Muller;P. Bramlage;U. Tebbe	2011	Jan	[Renal artery stenosis: angioplasty or drug treatment?]	Dtsch Med Wochenschr	136	3	76-81	BACKGROUND AND OBJECTIVE: Angioplasty in patients with renal artery stenosis aims at reducing blood pressure and at improving kidney function. Its efficacy has however been questioned by recent published data. It was the aim of this retrospective study to compare angioplasty with medical treatment in an unselected patient population. METHODS: Data on 109 patients were retrospectively analysed. Th…	21225553	0.115822
422	524	N. Belovezhdov;R. Robeva;V. Dimitrova	1990		[The late results of treating membranous glomerulonephritis]	Vutr Boles	29	3	53-60	27 patients with membranous glomerulonephritis treated with corticosteroids, anticoagulants and some with immunosuppressors are discussed. Men prevailed. Nephrotic syndrome proved by renal biopsy was found in 88.9%, proteinuria under 3.5 g/24 h--in 11.1%, arterial hypertension--in 18.5%, renal failure--in 14.8% of the patients. At the end of the follow up 15 patients (55.6%) showed a complete rem…	2284800	0.116363
423	806	G. Denas;V. Pengo	2011		Emerging anticoagulants	Expert Opinion on Emerging Drugs	16	1	31-44	Introduction: Thromboembolic disease encompasses a spectrum of conditions extending from deep vein thrombosis to stroke and myocardial infarction. The current anticoagulation therapy is cumbersome and characterized by several important drawbacks. Areas covered: Existing treatments and latest breakthroughs on emerging anticoagulants are presented. Oral and parenteral novel anticoagulants are being…		0.116523
424	659	W. C. Winkelmayer;J. Liu;S. Setoguchi;N. K. Choudhry	2011		Effectiveness and safety of warfarin initiation in older hemodialysis patients with incident atrial fibrillation	Clinical Journal of the American Society of Nephrology	6	11	2662-2668	Background and objectives Although generally recommended in atrial fibrillation (AF) patients, the effectiveness and safety of oral anticoagulation in dialysis patients with AF is unknown. Design, setting, participants, & measurements We assembled a cohort of older hemodialysis patients who initiated dialysis without prior record of AF and who had prescription drug benefits through three stateadm…		0.116973
425	777	P. Tornos;T. Gonzalez-Alujas;F. Thuny;G. Habib	2011		Infective Endocarditis: The European Viewpoint	Current Problems in Cardiology	36	5	175-222	Infective endocarditis (IE) is a difficult and complex disease. In recent years epidemiology and microbiology have changed. In developed countries IE is now affecting older patients and patients with no previously known valve disease. Prosthetic IE (prosthetic valve endocarditis [PVE]) and endocarditis in patients with pacemakers and other devices (cardiac device related infective endocarditis [C…		0.117469
426	1997	S. Morgera;M. Haase;T. Kuss;O. Vargas-Hein;H. Zuckermann-Becker;C. Melzer;H. Krieg;B. Wegner;R. Bellomo;H. H. Neumayer	2006		Pilot study on the effects of high cutoff hemofiltration on the need for norepinephrine in septic patients with acute renal failure	Crit Care Med	34	8	2099-2104	OBJECTIVE: High cutoff hemofilters are characterized by an increased effective pore size designed to facilitate the elimination of inflammatory mediators in sepsis. Clinical data on this new renal replacement modality are lacking. DESIGN: Prospective, randomized clinical trial. SETTING: University hospital, intensive care units. PATIENTS: Thirty patients with sepsis-induced acute renal failure. I…		0.117883
427	1628	A. Roasio;R. Lobreglio;A. Santin;G. Landoni;C. Verdecchia	2008		Fenoldopam Reduces the Incidence of Renal Replacement Therapy After Cardiac Surgery	J Cardiothorac Vasc Anesth	22	1	23-26	Objective: To investigate whether a continuous 48-hour infusion of fenoldopam, 0.1 (mu)g/kg/min, reduced the need for renal replacement therapy in patients with acute renal injury after cardiac surgery. Design: Case-matched study. Setting: Teaching hospital. Participants: Ninety-two patients. Interventions: Patients who developed acute renal injury (defined as serum creatinine doubling or oliguri…		0.118025
428	1114	J. A. Bittl	2010		Catheter Interventions for Hemodialysis Fistulas and Grafts	JACC: Cardiovascular Interventions	3	1	2012-01-11	More than 1 in 1,000 patients in the U.S. has end-stage renal disease, and most patients who require renal-replacement therapy undergo hemodialysis. By the year 2020, more than 750,000 patients are expected to have end-stage renal disease, and over 500,000 will require hemodialysis. The greatest limitation of hemodialysis is the finite durability of hemodialysis accesses, which on average remain …		0.118137
429	3313	M. Nakayama;K. Yamada;Y. Yamamoto;K. Yokoyama;H. Nakano;H. Kubo;T. Shigematsu;Y. Kawaguchi;O. Sakai	1994		Vascular endothelial dysfunction in patients on regular dialysis treatment	Clin Nephrol	42	2	117-120	Circulating plasma immunoreactive thrombomodulin (i-TM) reflects the injury of vascular endothelium, and desmopressin stimulates tissue plasminogen activator (tPA) release from endothelium. Therefore, in order to estimate the damage of vascular endothelium in patients on regular dialysis treatment (RDT), we studied 1) basal plasma levels of i-TM and 2) a capability to release tPA by desmopressin.…		0.118186
430	3163	M. Roberts	1997		XIVth meeting, International Congress of Nephrology: Sydney, Australia, May 25-29, 1997	Dialysis and Transplantation	26	10	679-686			0.118569
431	2700	M. Tepel;M. Van der Giet;M. Statz;J. Jankowski;W. Zidek	2003		The antioxidant acetylcysteine reduces cardiovascular events in patients with end-stage renal failure: A randomized, controlled trial	Circulation	107	7	992-995	Background - Patients with end-stage renal failure have increased oxidative stress and show elevated cardiovascular mortality. Whether increased cardiovascular events can be prevented by the administration of antioxidants is unknown. Methods and Results - We evaluated the effects of acetylcysteine, a thiol-containing antioxidant, on cardiovascular events in patients undergoing hemodialysis. A pro…		0.118774
432	3626	M. Pichlmaier;L. Hoy;M. Wilhelmi;N. Khaladj;A. Haverich;O. E. Teebken	2008		Renal perfusion with venous blood extends the permissible suprarenal clamp time in abdominal aortic surgery	J Vasc Surg		6	1134-40	OBJECTIVE: Suprarenal clamping in abdominal aortic surgery is associated with a significant risk of postoperative renal failure, general morbidity, and mortality. Arterial access for temporary shunting in these patients is difficult, and arterial perfusion techniques are typically complex. This study evaluated if renal perfusion with venous blood using a minimal pump setup and intermediate-level …	CN-00638700	0.118887
433	1544	K. Yamaji;Y. J. Kim;H. Tsuda;Y. Takasaki	2008		Long-term clinical outcomes of synchronized therapy with plasmapheresis and intravenous cyclophosphamide pulse therapy in the treatment of steroid-resistant lupus nephritis	Therapeutic Apheresis and Dialysis	12	4	298-305	In recent years, the vital prognosis of the patients with lupus nephritis (LN) has improved dramatically as a result of steroid therapy and the administration of immunosuppressants including cyclophosphamide, but recurrent cases and complications associated with these therapies are a concern. In this study, a long-term retrospective evaluation was performed over a period of five years concerning …		0.119156
434	307	J. Borawski;B. Naumnik;M. Mysliwiec	2003	Dec	Activation of hepatocyte growth factor/activin A/follistatin system during hemodialysis: role of heparin	Kidney Int	64	6	2229-37	BACKGROUND: Hepatocyte growth factor (HGF), activin A, and follistatin compose an organotrophic system that may be modulated by heparin. We prospectively studied the effects of unfractionated heparin (UFH) versus low-molecular-weight heparin (LMWH) enoxaparin-anticoagulated hemodialysis on plasma levels of the cytokines. METHODS: The factors were measured by immunoassays in 25 chronic hemodialysi…	14633147	0.119262
435	1983	H. Hetz;P. Faybik;G. Berlakovich;A. Baker;A. Bacher;C. Burghuber;S. E. Sandner;H. Steltzer;C. G. Krenn	2006		Molecular adsorbent recirculating systems in patients with early allograft dysfunction after liver transplantation: A pilot study	Liver Transplantation	12	9	1357-1364	Early allograft dysfunction (EAD) after orthotopic liver transplantation (OLT) causes marked morbidity and mortality. We conducted a prospective pilot study to assess the safety and efficacy of molecular adsorbent recirculating system (MARS) in treatment of EAD after OLT. Twelve consecutive adult liver allograft recipients with a median age of 48 years, 9 of whom were male, were prospectively inc…		0.119352
436	3910	I. Reach;N. Luong;M. Chakroun;J. Soria;D. Desmichels;C. Chastang;A. Baumelou	1996		Dose-anticoagulant effect relationship of reviparine during the dialysis session [abstract]	Journal of the American Society of Nephrology		9	1418	American Society of Nephrology Program & Abstracts 29th Annual Meeting ~ November 3-6, 1996	CN-00447361	0.119358
437	2768	M. Cossio;Y. Menon;W. Wilson;B. P. DeBoisblanc	2002		Life-threatening complications of systemic sclerosis	Critical Care Clinics	18	4	819-839	Pulmonary arterial hypertension is common in patients with SSc. Fig. 1 shows the diagnostic and therapeutic approach to PAH in SSc. Doppler echocardiography may suggest the diagnosis, but RHC is necessary to confirm PAH and to measure vasoreactivity. Therapy is directed at the underlying connective tissue disease. Vasoreactive patients often benefit from therapy with high-dose calcium-channel blo…		0.119617
438	423	J. P. Ryckelynck;D. Chouraqui;T. Lobbedez	1998		[Anticoagulation of the extracorporeal circuit in chronic hemodialysis]	Nephrologie	19	4	223-5	Continuous or intermittent use of unfractioned heparin is the anticoagulant of choice to prevent the extracorporeal circulation clotting during the hemodialysis session. However, low molecular weight heparin (LMVH) could be an alternative treatment especially in case of high risk bleeding or during some clinical conditions such as diabetes mellitus, cerebrovascular bleeding, malignant hypertensio…	9675763	0.119831
439	3344	L. K. Von Segesser;I. Killer;R. Jenni;U. Lutz;M. I. Turina	1993		Improved distal circulatory support for repair of descending thoracic aortic aneurysms	Annals of Thoracic Surgery	56	6	1373-1380	Bleeding is a well-known problem when cardiopulmonary bypass with full systemic heparinization is used for distal support during aortic cross- clamping. The recent advent of heparin-coated cardiopulmonary bypass equipment prompted our review of 91 consecutive patients who underwent repair of descending thoracic and thoracoabdominal aortic aneurysms. Two different surgical techniques were used: 42…		0.119861
440	3338	N. Veys;R. Vanholder;K. De Cuyper;S. Ringoir	1994		Influence of erythropoietin on dialyzer reuse, heparin need, and urea kinetics in maintenance hemodialysis patients	American Journal of Kidney Diseases	23	1	52-59	The administration of erythropoietin (EPO) in maintenance hemodialysis may affect urea kinetic parameters by altering dialyzer function during first use and reuse, and dietary protein intake as a consequence of increased appetite. In the present study, the effect of EPO treatment on urea kinetic parameters in case of reuse (n = 14) and first use (n = 10) of dialyzers was assessed in 24 clinically…		0.120251
441	787	J. Y. Kim;M. H. Jeong;Y. K. Ahn;J. H. Moon;S. C. Chae;S. H. Hur;T. J. Hong;Y. J. Kim;I. W. Seong;I. H. Chae;M. C. Cho;C. J. Kim;Y. S. Jang;J. Yoon;K. B. Seung;S. J. Park	2011		Decreased glomerular filtration rate is an independent predictor of in-hospital mortality in patients with ST-segment elevation myocardial infarction undergoing primary percutaneous coronary intervention	Korean Circulation Journal	41	4	184-190	Background and Objectives: Patients with renal dysfunction (RD) experience worse prognosis after myocardial infarction (MI). The aim of the present study was to investigate the impact of admission estimated glomerular filtration rate (eGFR) on clinical outcomes of patients undergoing primary percutaneous coronary intervention (PCI) for ST-segment elevation MI (STEMI). Subjects and Methods: We ret…		0.120277
442	2799	S. O. Oyibo;G. M. Pritchard;L. McLay;E. James;I. Laing;R. Gokal;A. J. M. Boulton	2002		Blood glucose overestimation in diabetic patients on continuous ambulatory peritoneal dialysis for end-stage renal disease	Diabetic Medicine	19	8	693-696	Aims: Diabetic patients on continuous ambulatory peritoneal dialysis (CAPD) for renal failure depend on glucose analysers for regular monitoring of glycaemic control. We aim to inform health professionals of the potentially dangerous overestimation of blood glucose values by some analysers in patients using Icodextrin for dialysis. Methods: Twenty-five patients on continuous ambulatory peritoneal…		0.120379
443	400	D. Saltissi;C. Morgan;J. Westhuyzen;H. Healy	1999	Nov	Comparison of low-molecular-weight heparin (enoxaparin sodium) and standard unfractionated heparin for haemodialysis anticoagulation	Nephrol Dial Transplant	14	11	2698-703	BACKGROUND: Low-molecular-weight heparin (LMWH) has been suggested as providing safe, efficient, convenient and possibly more cost-effective anticoagulation for haemodialysis (HD) than unfractionated heparin, with fewer side-effects and possible benefits on uraemic dyslipidaemia. METHODS: In this prospective, randomized, cross-over study we compared the safety, clinical efficacy and cost effectiv…	10534515	0.120386
444	121	T. Sugimoto;T. Matsuo;K. Wanaka	2010	Feb	Heparin-induced thrombocytopenia in two patients undergoing abdominal aortic aneurysm surgery	Clin Appl Thromb Hemost	16	1	110-4	We have experienced 2 cases of heparin-induced thrombocytopenia during unfractionated heparin treatment for disseminated intravascular coagulation after surgery for an abdominal aortic aneurysm. In the first case, as a symptom of disseminated intravascular coagulation gradually improved with antithrombin concentrates and heparin treatment, mesenteric artery thrombosis suddenly occurred, associate…	19211578	0.120494
445	3366	J. Boldt;B. Zickmann;C. Herold;S. Scholz;F. Dapper;G. Hempelmann	1992		Heparin management during cardiac surgery with respect to various blood- conservation techniques	Surgery	111	3	260-265	Background. Various methods to reduce blood consumption are used in cardiac surgery. This study was designed to investigate the influence of various blood-conservation techniques on heparin plasma levels and coagulation variables in the perioperative period. Methods. Anticoagulation was achieved by application of 300 units/kg bovine heparin before cardiopulmonary bypass (CPB). Ninety patients und…		0.120568
446	2058	S. K. Mak	2006		Preventing cardiovascular disease in renal transplant recipients	Hong Kong Journal of Nephrology	8	1	2012-01-04			0.120766
447	2795	G. Remuzzi;C. Chiurchiu;M. Abbate;V. Brusegan;M. Bontempelli;P. Ruggenenti	2002		Rituximab for idiopathic membranous nephropathy	Lancet	360	9337	923-924	Treatments for idiopathic membranous nephropathy, a common cause of nephrotic syndrome, can be very toxic. In view of the pathogenic potential of B cells in this disease, we studied the effects of four weekly infusions of rituximab (375 mg/m2) - the monoclonal antibody to B-cell antigen CD20 - in eight patients who had idiopathic membranous nephropathy with persistent nephrotic syndrome. At weeks…		0.120769
448	2402	E. C. Wright;K. Tullus;M. J. Dillon	2004		Retrospective study of plasma exchange in children with systematic lupus erythematosus	Pediatric Nephrology	19	10	1108-1114	A retrospective review of patients was conducted to evaluate the short-term effect of therapeutic plasma exchange (TPE) in children with active systemic lupus erythematosus (SLE). Between April 1984 and March 2003, 22 children underwent 112 TPE sessions. The median number of daily, double-volume sessions was 6 (range 1-16). Plasma exchange was performed by centrifugation, using 4.5% albumin with …		0.121271
449	1715	P. Musto;F. D'Auria	2007		Melphalan: Old and new uses of a still master drug for multiple myeloma	Expert Opinion on Investigational Drugs	16	9	1467-1487	The treatment of multiple myeloma has seen significant changes from the initial use of melphalan to the introduction of stem cell transplantation and, most recently, to the era of novel targeted agents. Melphalan still remains as a reference drug for combination regimens, including emerging newer therapeutic options, either used at a standard dose for initial or salvage treatments in patients who…		0.121376
450	3986	E. Filimberti;S. Cinotti;M. Salvadori;M. Amato;G. Longo;M. Nazzari;M. Morfini	1992		Hemodialysis with defibrotide: Effects on coagulation parameters	Int J Artif Organs		10	590-594	In a crossover study conducted with eight uremic patients maintained on hemodialysis, the authors compared the effects of heparin (100 IU/kg at the start of dialysis) and defibrotide (400 mg at the start, repeated at 2 hours of ongoing dialysis) on the parameters of blood coagulation (VIII:C, AT III, TAT, PC antigen and activity, PS, and FPA), each being assessed before dialysis and at 2, 3 and 4…	CN-00188326	0.121519
451	2322	V. Kalra;S. Mahajan;S. K. Agarwal;S. C. Tiwari	2005		Cardiorenal disease: A clinical intersection	Int Urol Nephrol	37	1	175-184	This review focuses on the association between renal insufficiency and cardiovascular disease and discusses therapeutic options. Although the association of chronic renal insufficiency and cardiovascular risk was first shown in patients with end-stage renal disease, even minor renal dysfunction has now been established as an independent risk for atherosclerotic cardiovascular disease. Treatment w…		0.121889
452	1742	R. H. Weenig;L. E. Gibson;R. el-Azhary	2007		The Role of the Hospital Dermatologist in the Diagnosis and Treatment of Calciphylaxis and Nephrogenic Systemic Fibrosis	Seminars in Cutaneous Medicine and Surgery	26	3	163-167	Calciphylaxis and nephrogenic systemic fibrosis are rapidly progressive diseases associated with renal impairment with high rates of mortality and morbidity. In this review, we highlight the role of the dermatologist in the multispecialty team approach to the diagnosis, treatment, and management of these patients. We present sample cases from our hospital practice to emphasize the importance of d…		0.122107
453	1563	E. P. Rivers;T. Ahrens	2008		Improving Outcomes for Severe Sepsis and Septic Shock: Tools for Early Identification of At-Risk Patients and Treatment Protocol Implementation	Critical Care Clinics	24	3 SUPPL.	1947-01-01	Sepsis is a significant problem, and septicemia is the 10th leading cause of death in the United States. Sepsis incidence is increasing, and the mortality rate is 20% to 50% for patients with severe sepsis. This article identifies methods for improving outcomes of severe sepsis and septic shock. Included are recommendations for diagnosis and treatment. Case studies are included. (copyright) 2008 …		0.122114
454	833	G. Y. H. Lip	2011		Chronic renal disease and stroke in atrial fibrillation: Balancing the prevention of thromboembolism and bleeding risk	Europace	13	2	145-148			0.122179
455	1843	H. K. Tan;W. S. Yang;P. Chow;H. F. Lui;H. L. Choong;K. S. Wong	2007		Anticoagulation minimization is safe and effective in albumin liver dialysis using the molecular adsorbent recirculating system	Artif Organs	31	3	193-199	The molecular adsorbent recirculating system (MARS) is a blood purification device with renal and hepatic dialytic effects. This study examined the use of low-dose unfractionated heparin in MARS. This was a prospective, observational study of 15 MARS treatment sessions (mean duration per treatment cycle = 12.2 (plus or minus) 4.5 h) in four patients with severe acute decompensation of chronic liv…		0.122814
456	2126	M. McCunn;H. N. Reynolds;J. Reuter;K. McQuillan;T. McCourt;D. Stein	2006		Continuous renal replacement therapy in patients following traumatic injury	International Journal of Artificial Organs	29	2	166-186	In critically injured patients, the incidence of acute renal failure has been reported to occur in as many as 31% of patients. The use of CRRT modalities for patients following traumatic injuries is becoming more common, albeit slowly, and this therapy may impact upon long-term recovery of renal function and mortality. Historical studies investigating the early use of intermittent dialysis report…		0.122829
457	2292	D. W. Johnson	2005		Time-integrated CRP level strongly predicts PD patient outcomes - Nice to know, but what should we do about it?	Peritoneal Dialysis International	25	3	234-237			0.123609
458	2744	J. Malyszko;J. S. Malyszko;T. Hryszko;S. Brzosko;M. Mysliwiec	2002		Simvastatin and markers of endothelial function in patients undergoing continuous ambulatory peritoneal dialysis	International Journal of Tissue Reactions	24	3	111-115	Patients undergoing continuous ambulatory peritoneal dialysis (CAPD) are prone to dyslipidemia and have a high risk of cardiovascular death. The aim of this study was to assess the effects of a 6-month treatment with simvastatin (10 mg at bedtime) on markers of endothelial cell injury in 12 hypercholesterolemic CAPD patients. Cholesterol and low-density lipoprotein cholesterol fell significantly …		0.124127
459	1311	T. W. I. Clark;D. Jacobs;H. W. Charles;S. Kovacs;T. Aquino;J. Erinjeri;J. A. Benstein	2009		Comparison of heparin-coated and conventional split-tip hemodialysis catheters	CardioVascular and Interventional Radiology	32	4	703-706	Catheter coatings have the potential to decrease infection and thrombosis in patients with chronic dialysis catheters. We report our midterm experience with a heparin-coated dialysis catheter. This retrospective, case-control study was approved by our Institutional Review Board. A total of 88 tunneled dialysis catheters were inserted over a 13-month period via the internal jugular vein. Thirty-ei…		0.125013
460	1112	N. Itami;K. Tuneyama;S. Umemura;T. Nakashima;J. Takada;H. Hamada	2010		Current unfractionated heparin dose is too much for maintenance hemodialysis treatment	Hemodialysis International	14	1	116	Background: In the nullEuropean Best Practice Guidelines for Haemodialysis,null it is recommended that unfractionated heparin(UH) can be best given by administration of a loading dose (approximately 50 IU/kg), followed by continuous infusion (800-1500IU/ h) to prevent clotting in the extracorporeal circuit during hemodialysis (HD). We reported the possibility that only continuous infusion of UH w…		0.125073
461	478	J. Harenberg;B. Haaf;C. E. Dempfle;G. Stehle;D. L. Heene	1995		Monitoring of heparins in haemodialysis using an anti-factor-Xa-specific whole-blood clotting assay	Nephrol Dial Transplant	10	2	217-22	In haemodialysis low-molecular-weight (LMW) heparin is increasingly used for anticoagulation. The advantages over unfractionated (UF) heparin are the lower bleeding risk and the lack of influence on lipid metabolism. However, no reliable and rapid method is available so far to control the efficacy and safety of LMW heparin during haemodialysis. The specific anti-factor Xa (aXa) chromogenic substr…	7753456	0.125824
462	3001	R. Pahwa;R. P. Dellinger	2000		Altered mental status: Cerebral hypoperfusion with 'normal' blood pressure	Journal of Critical Illness	15	10	567-568			0.125924
463	654	J. M. Lucca;N. Minaz;B. Prasanthi;M. Venkataramana	2011		Treatment for heparin-induced thrombocytopenia	International Journal of Pharmaceutical Sciences Review and Research	11	2	38-42	The clinico-pathological syndrome of heparin-induced thrombocytopenia (HIT) can present as isolated thrombocytopenia or in association with a thrombotic event. Management of patients with isolated HIT focuses on the prevention of thrombotic events. Treatment of HIT and associated thrombosis syndrome (HITTS) involves prevention of thrombus extension, and prophylaxis of additional thromboemboli. Bo…		0.125935
464	3733	S. Morgera;C. Scholle;G. Voss;M. Haase;O. Vargas-Hein;D. Krausch;C. Melzer;S. Rosseau;H. Zuckermann-Becker;H. H. Neumayer	2004		Metabolic complications during regional citrate anticoagulation in continuous venovenous hemodialysis: single-center experience	Nephron Clin Pract		4	c131-6	BACKGROUND: Regional anticoagulation with trisodium citrate is an effective form of anticoagulation for continuous renal replacement therapy (CRRT) in patients at a high risk of bleeding. In a prospective, observational study we compared an established regional citrate anticoagulation protocol [Mehta R et al: Kidney Int 1990;38:976-981] versus a standard heparin anticoagulation protocol focusing …	CN-00513421	0.12629
465	570	S. W. Ho;G. N. Thatcher;L. R. Matz	1982	Oct	Reversible renal failure due to renal cholesterol embolism	Aust N Z J Med	12	5	531-3	A fifty-nine-year-old male developed acute renal failure as a result of renal cholesterol embolism following an arch aortogram. He recovered satisfactory renal function after a period of peritoneal dialysis. The clinical spectrum of renal cholesterol embolism is briefly reviewed.	6960876	0.127056
466	3025	I. Baldwin;H. K. Tan;N. Bridge;R. Bellomo	2000		A prospective study of thromboelastography (TEG) and filter life during continuous veno-venous hemofiltration	Ren Fail	22	3	297-306	Anticoagulants are commonly used to prolong circuit life during continuous hemofiltration. However, a clear correlation between routinely performed blood coagulability tests and circuit life has not been demonstrated. This lack of correlation may derive from the limited ability of such tests to describe the likelihood of in vivo clotting. We hypothesized that thromboelastography (TEG), which deri…		0.127235
467	76	M. K. Kuhlmann	2010		Phosphate elimination in modalities of hemodialysis and peritoneal dialysis	Blood Purif	29	2	137-44	Hyperphosphatemia is highly prevalent in hemodialysis (HD) and peritoneal dialysis (PD) patients and is a major risk factor for cardiovascular mortality. Elimination of inorganic phosphate by dialysis is a cornerstone of the management of hyperphosphatemia. Phosphate clearance during HD is affected by various factors of dialysis prescription, such as blood and dialysate flow rate, dialyzer membra…	20093819	0.128062
468	3956	R. Hombrouckx;J. Y. Devos;L. Larno	1994		Standard heparin (SH) versus 3 low-molecular-weight heparins (LMWH) in chronic dialysis [abstract]	Nephrology Dialysis Transplantation			988	31st Annual Congress. European Dialysis and Transplant Association. European Renal Association. Vienna, Austria, 3-6 July 1994	CN-00261022	0.128085
469	3409	J. B. Dibble;P. A. Kalra;M. A. Orchard;J. H. Turney;J. A. Davies	1988		Prostacyclin and iloprost do not affect action of standard dose heparin on haemostatic function during haemodialysis	Thromb Res	49	4	385-392	The actions of prostacyclin and iloprost, as supplements to heparin therapy, were examined by measuring indices of blood coagulation and platelet activation during the first two hours of haemodialysis in six patients with stable chronic renal failure. Patients received either prostacyclin 5 ng kg-1 min-1, iloprost 2 ng kg-1 min-1 or placebo at random on three separate occasions as a supplement to…		0.128886
470	367	J. H. Mudaliar;T. K. Liem;W. K. Nichols;D. P. Spadone;D. Silver	2001	Jul	Lepirudin is a safe and effective anticoagulant for patients with heparin-associated antiplatelet antibodies	J Vasc Surg	34	1	17-20	OBJECTIVE: The purpose of this study was to determine whether lepirudin, a direct thrombin inhibitor, is a safe and effective anticoagulant for patients with heparin-associated antiplatelet antibodies (HAAbs). METHODS: The charts of HAAb-positive patients who received lepirudin were reviewed. Lepirudin use was analyzed for indication, duration, and effectiveness of anticoagulation, and for advers…	11436069	0.128989
471	280	M. Pou;A. Saurina;J. Falco;X. de las Cuevas	2004		[Angioradiology as diagnosis and treatment of a pseudoaneurysm in an internal arteriovenous fistula]	Nefrologia	24	4	380-1		15455501	0.12901
472	1061	T. I. Mughal;A. A. Ejaz;J. R. Foringer;B. Coiffier	2010		An integrated clinical approach for the identification, prevention, and treatment of tumor lysis syndrome	Cancer Treatment Reviews	36	2	164-176	Tumor lysis syndrome (TLS) is a potentially life-threatening metabolic disorder that occurs when tumor cells undergo rapid decomposition spontaneously or in response to cytoreductive therapy. Delayed recognition of the metabolic imbalances caused by the massive release of tumor cell contents may result in clinical complications such as acute kidney injury, seizures, and cardiac arrhythmias. Preve…		0.130101
473	3763	J. H. Reeves;M. Graan	2003		Randomised controlled trial: enoxaparin versus heparin in continuous renal replacement therapy [abstract no: 41]	Blood Purif			203	8th International Conference on Continuous Renal Replacement Therapies (CRRT). March 6-8, 2003, San Diego, Calif.	CN-00757740	0.130766
474	3695	M. C. Weijmer;M. A. van den Dorpel;P. J. Van de Ven;P. M. ter Wee;J. A. van Geelen;J. O. Groeneveld;B. C. van Jaarsveld;M. G. Koopmans;C. Y. le Poole;A. M. Schrander-Van der Meer;C. E. Siegert;K. J. Stas;Citrate Study Group	2005		Randomized, clinical trial comparison of trisodium citrate 30% and heparin as catheter-locking solution in hemodialysis patients	J Am Soc Nephrol		9	2769-77	Interdialytic hemodialysis catheter-locking solutions could contribute to a reduction of catheter-related complications, especially infections. However, they can cause side effects because of leakage from the tip of the catheter. Recently, trisodium citrate (TSC) has been advocated because of its antimicrobial properties and local anticoagulation. In a multicenter, double-blind, randomized, contr…	CN-00529019	0.1308
475	3579	M. Abe;K. Okada;T. Maruyama;N. Maruyama;K. Matsumoto	2010		Combination therapy with mitiglinide and voglibose improves glycemic control in type 2 diabetic patients on hemodialysis	Expert Opinion on Pharmacotherapy		2	169-76	OBJECTIVE: Mitiglinide, a rapid- and short-acting insulinotropic sulfonylurea receptor ligand, exhibits hypoglycemic action unlike other sulfonylureas. The efficacy of the combination of mitiglinide and alpha-glucosidase inhibitors for diabetic patients on hemodialysis (HD) has not been prospectively evaluated; therefore, we evaluated the efficacy and safety of mitiglinide in these patients.RESEA…	CN-00748885	0.130979
476	655	A. D. van Zuilen;P. J. Blankestijn;M. van Buren;M. T. G. J. ten Dam;K. A. H. Kaasjager;G. Ligtenberg;Y. W. J. Sijpkens;H. E. Sluiter;P. J. G. van de Ven;G. Vervoort;L. Vleming;M. L. Bots;J. F. M. Wetzels	2011		Nurse practitioners improve quality of care in chronic kidney disease: Two-year results of a randomised study	Netherlands Journal of Medicine	69	11	517-526	Background: Chronic kidney disease (CKD) is associated with increased cardiovascular risk. Here we evaluate whether strict implementation of guidelines aimed at multiple targets with the aid of nurse practitioners (NP) improves management in patients with CKD. Methods: MASTER PLAN is a randomised controlled clinical trial, performed in nine Dutch hospitals. Patients with CKD (estimated glomerular…		0.131216
477	1585	M. S. Kurban;A. Boueiz;A. G. Kibbi	2008		Cutaneous manifestations of chronic kidney disease	Clinics in Dermatology	26	3	255-264	Among the most common systemic diseases associated with cutaneous manifestations is kidney failure. Most of these occur in the setting of chronic kidney disease. In the following review, we will target 6 of these conditions in details. The entities are as follows: pruritus acquired perforating dermatoses, nail disorders, bullous disorders, calciphylaxis, and nephrogenic fibrosing dermopathy. (cop…		0.131561
478	3182	M. Aihara;K. Ishii;K. Hara;H. Kosakai;K. Ninomiya	1997		Prevention of post PTCA restenosis with the serotonin antagonist sarpogrelate hydrochloride	Japanese Journal of Interventional Cardiology	12	1	83-87	Because sertonin is involved in platelet aggregation and vascular smooth cell proliferation, it is tempting to anticipate restenosis preventive effects by selective antagonization of the serotonin receptor with sarpogrelate hydrochloride (SH). Out of 150 patients undergoing initial, elective percutaneous coronary angioplasty (PTCA) between September 1994 and August 1995, after excluding patients …		0.131644
479	870	T. F. Saad	2010		Management of the immature autogenous arteriovenous fistula	Vascular	18	6	316-324	A high-quality autogenous arteriovenous fistula provides the optimal access for hemodialysis. Following initial surgical construction of a fistula, the maturation process is driven by hemodynamic, cellular, and humoral factors that must result in increased blood flow, vessel dilation, and thickening of the vessel wall before the fistula can be successfully used for dialysis needle access. Differe…		0.131662
480	693	A. Firouzi;A. Eshraghi;F. Shakerian;H. R. Sanati;N. Salehi;A. Zahedmehr;R. Kiani;M. Madani;A. Pedarzadeh	2011		Efficacy of pentoxifylline in prevention of contrast-induced nephropathy in angioplasty patients	Int Urol Nephrol			2012-01-05	Background: Contrast-induced nephropathy (CIN) is an adverse consequence of contrast media use that results in significant morbidity and mortality and adds significant costs to diagnostic and interventional cardiology procedures. Various pathophysiological mechanisms have been proposed for CIN and various agents have been tested for its prevention. There is currently a general agreement that adeq…		0.131939
481	2071	L. R. Carrasco;J. C. Chou	2006		Perioperative Management of Patients with Renal Disease	Oral and Maxillofacial Surgery Clinics of North America	18	2	203-212	The patient who has renal disease is susceptible to many potential complications during the perioperative period. The prevention of postoperative acute renal failure (ARF), especially in patients who have existing chronic kidney disease, and management of patients who have end-stage renal disease (ESRD) who are undergoing surgery are challenging. Elimination of risk factors for ARF and early diag…		0.132232
482	190	J. Birnbaum;C. D. Spies;E. Klotz;O. V. Hein;S. Morgera;T. Schink;S. Ziemer;M. S. Grund;R. Saalmann;W. J. Kox;C. Lehmann	2007		Iloprost for additional anticoagulation in continuous renal replacement therapy--a pilot study	Ren Fail	29	3	271-7	PURPOSE: The aim of this pilot study was to compare the effect of heparin anticoagulation with and without iloprost administration during continuous renal replacement therapy (CRRT) in critically ill patients. MATERIAL AND METHODS: In a prospective, randomized, controlled pilot study at an intensive care unit at a university hospital, 20 patients requiring CRRT were investigated. Patients were al…	17497439	0.132244
483	197	M. Gritters;P. Borgdorff;M. P. Grooteman;M. Schoorl;P. C. Bartels;G. J. Tangelder;M. J. Nube	2007		Reduction in platelet activation by citrate anticoagulation does not prevent intradialytic hemodynamic instability	Nephron Clin Pract	106	1	c9-16	BACKGROUND: The etiology of intradialytic hemodynamic instability is multifactorial. Of the various factors involved, a rise in core temperature seems to be crucial. In this respect, the bioincompatibility of hemodialysis (HD) treatment might play an important role. The application of cool dialysate reduces the number of periods of intradialytic hypotension (IDH) considerably. In rats, roller pum…	17347579	0.132713
484	3251	H. Haller	1995		Cellular effects of calcium channel blockers on vascular cells	Nephrology Dialysis Transplantation	10	SUPPL. 9	2012-03-08			0.133399
485	1884	V. G. Athyros;D. P. Mikhailidis;E. N. Liberopoulos;A. I. Kakafika;A. Karagiannis;A. A. Papageorgiou;K. Tziomalos;E. S. Ganotakis;M. Elisaf	2007		Effect of statin treatment on renal function and serum uric acid levels and their relation to vascular events in patients with coronary heart disease and metabolic syndrome	Nephrology Dialysis Transplantation	22	1	118-127	Background. Metabolic syndrome (MetS) is associated with increased risk for both vascular and chronic kidney disease. Whether statins ameliorate these risks is not established. Methods. This post hoc analysis of the GREek Atorvastatin and Coronary heart disease (CHD). Evaluation (GREACE) examines the effect of statins on estimated glomerular filtration rate (e-GFR) and serum uric acid (SUA) level…		0.133426
486	1956	S. Singla;A. K. Agarwal;A. Kumar	2006		Approach to a case of hypocalcaemia	Journal, Indian Academy of Clinical Medicine	7	4	292-301			0.134035
487	643	N. J. Ruggiero;B. G. Hynes;K. F. Kennedy;J. M. Garasic;K. Rosenfield	2011		The impact of timing on carotid artery stenting in the symptomatic population	Circulation	124	21		Background: The optimal timing of carotid artery stenting (CAS) after transient ischemic attack (TIA) or stroke (CVA) is unknown. Analysis of carotid endarterectomy trials suggests that surgical intervention within 14 days from the neurologic event is associated with improved outcomes. The ACC/SCAI/SVMB/SIR/ASITN 2007 consensus document on CAS provides limited information on the optimal timing of…		0.13419
488	3039	A. C. J. M. De Pont;H. M. Oudemans-van Straaten;K. J. Roozendaal;D. F. Zandstra	2000		Nadroparin versus dalteparin anticoagulation in high-volume, continuous venovenous hemofiltration: A double-blind, randomized, crossover study	Crit Care Med	28	2	421-425	Objectives: To compare filter survival times during high-volume, continuous venovenous hemofiltration in patients with normal coagulation variables, using anti-factor Xa bioequivalent doses of nadroparin and dalteparin. To evaluate which other factors influence filter survival time. Design: Randomized, prospective, double-blind, crossover study. Setting: An 18-bed intensive care unit in a 530-bed…		0.134239
489	146	C. Vitale;C. Verdecchia;C. Bagnis;M. Ganzaroli;G. Giorcelli;M. Marangella	2008	Mar-Apr	Effects of dermatan sulfate for anticoagulation in continuous renal replacement therapy	J Nephrol	21	2	205-12	BACKGROUND: Dermatan sulfate (DS) is a natural glycosaminoglycan with a unique mechanism of action on the coagulation system. Unlike unfractionated heparin (UFH), DS selectively inhibits thrombin, does not inhibit factor Xa, is effective on both free and fibrin-bound thrombin and does not interfere with platelets. This study represents the first experience using DS as anticoagulant in patients on…	18446715	0.134533
490	2992	E. V. Lang;T. Farell;T. G. Vrachliotis;D. P. Brophy	2000		Sharp recanalization for chronic central venous occlusions	Techniques in Vascular and Interventional Radiology	3	1	21-28	When catheter and guidewire techniques do not permit connection of 2 patent lumina, sharp recanalization becomes an option. Sharp recanalization of chronically occluded central veins is indicated in patients with symptomatic superior vena cava (SVC) syndrome, massive upper extremity swelling, dysfunctional dialysis fistulae, and need for large-bore central venous access. The principle of the tech…		0.135381
491	4079	G. Buccianti;E. Pogliani;R. Miradoli;et al.	1982		Reduction of plasma levels of betathromboglobulin and platelet factor 4 during hemodialysis: A possible role for a short acting inhibitor of platelet aggregation	Clin Nephrol		4	204-208	Plasma levels of the platelet markers betathrombogobulin and platelet factor 4 are elevated in patients with chronic renal failure, and their levels in hemodialysis patients increased further during exposure to the dialysis membrane. The effectiveness of a short acting inhibitor of platelet aggregation in reducing the blood levels of betathromboglobulin and platelet factor 4 was assessed by means…	CN-00192318	0.135917
492	1407	J. H. Crabtree;R. J. Burchette	2009		Effect of prior abdominal surgery, peritonitis, and adhesions on catheter function and long-term outcome on peritoneal dialysis	American Surgeon	75	2	140-147	Adhesions from previous surgery and peritonitis can lead to peritoneal dialysis catheter insertion failure, visceral injury, and poor dialysis function. Employing a laparoscopic approach, the effect of adhesiolysis on mechanical catheter complications and long-term catheter survival was prospectively examined in 436 catheter placement procedures having a 57.8 per cent prevalence rate of previous …		0.136065
493	1993	A. S. Sohal;A. S. Gangji;M. A. Crowther;D. Treleaven	2006		Uremic bleeding: Pathophysiology and clinical risk factors	Thromb Res	118	3	417-422	Renal insufficiency appears clinically to be associated with a bleeding tendency. This has been documented in clinical settings including as a complication of medical interventions such as surgery and also in spontaneous bleeding events at gastrointestinal and intracranial sites. The pathophysiology that underlies this tendency appears to involve platelet dysfunction and an imbalance of mediators…		0.136473
494	3815	Y. Yamashita;H. Okada;I. Tsukamoto;M. Kobayashi;M. Shidara;Y. Miwa;K. Ohama;Y. Kanno;S. Sugahara;H. Nakamoto;H. Suzuki	2000		Adequate doses of heparin is different among various dialysis membranes [abstract]	37th Congress. European Renal Association. European Dialysis and Transplantation Association. European Kidney Research Organisation; 2000 Sept 17-20; Nice, France			312	37th Congress. European Renal Association. European Dialysis and Transplantation Association. European Kidney Research Organisation; 2000 Sept 17-20; Nice, France	CN-00462022	0.136607
495	720	R. Saxena	2011		Growing a peritoneal dialysis program: A single-center experience	Dialysis and Transplantation	40	8	343-348			0.136771
496	500	G. Schultze;S. Hollmann;P. Sinah	1992	Jun	Formation of thrombin-antithrombin III complex using polyamide and hemophan dialyzers	Int J Artif Organs	15	6	370-3	The recently developed ELISA for the thrombin-antithrombin III complex (TAT) is a sensitive, specific, and simplified means of detecting intravascular coagulation. For further evaluation of the thrombogenicity of a polyamide (P) and a Hemophan (H) hollow-fibre dialyzer a cross-over study was done in ten stable patients on maintenance hemodialysis. At the same doses of heparin (mean bolus of 30 U/…	1639530	0.136786
497	3285	G. L. Phillips;T. J. Nevill;J. J. Spinelli;S. H. Nantel;H. G. Klingemann;M. J. Barnett;J. D. Shepherd;K. W. Chan;J. M. Meharchand;H. J. Sutherland;D. E. Reece;H. A. Messner	1995		Prophylaxis for acute graft-versus-host disease following unrelated donor bone marrow transplantation	Bone Marrow Transplantation	15	2	213-219	Despite the use of conventional chemoprophylaxis regimens, patients receiving unrelated-donor BMT are at high risk of developing severe acute GVHD. We evaluated a prophylactic regimen combining CsA, MTX and anti-CD5-ricin A chain immunotoxin (H65-RTA) in 31 patients; pentoxifylline was also given to reduce the anticipated nephrotoxicity of CsA. In most cases, planned doses of CsA, MTX and H65-RTA…		0.137288
498	445	M. T. Nurmohamed;H. ten Cate;J. W. ten Cate	1997	May	Low molecular weight heparin(oid)s. Clinical investigations and practical recommendations	Drugs	53	5	736-51	Unfractionated heparin (UFH) is traditionally used for prevention and treatment of thrombosis. However, its use is associated with a clinically relevant bleeding risk. Low molecular weight heparin(oid) [LMWH] preparations have been designed to improve upon the efficacy and safety ratio of UFH. They have been investigated in clinical studies following the favourable outcome of extensive animal exp…	9129863	0.137548
499	408	M. J. Wright;G. Woodrow;S. Umpleby;S. Hull;A. M. Brownjohn;J. H. Turney	1999	Jul	Low thrombogenicity of polyethylene glycol-grafted cellulose membranes does not influence heparin requirements in hemodialysis	Am J Kidney Dis	34	1	36-42	Heparin is the most commonly used anticoagulant for hemodialysis despite potentially serious side effects. Polyethylene glycol-grafted cellulose (PGC) membranes produce less activation of the coagulation cascade than cuprophane membranes. Anecdotally, we found some patients required a surprisingly low level of anticoagulation using these membranes. We compared the anticoagulant requirement of the…	10401013	0.137557
500	3709	C. B. Leung;C. C. Szeto;K. M. Chow;B. C. Kwan;A. Y. Wang;S. F. Lui;P. K. Li	2004		Cefazolin plus ceftazidime versus imipenem/cilastatin monotherapy for treatment of CAPD peritonitis--a randomized controlled trial	Perit Dial Int		5	440-6	BACKGROUND: Peritonitis is a serious complication of peritoneal dialysis (PD). We studied the efficacy of imipenem/cilastatin monotherapy in the treatment of PD-related peritonitis.METHODS: We performed an open-label, randomized control study comparing imipenem/cilastatin monotherapy (treatment group) versus cefazolin plus ceftazidime (control group) in the treatment of PD peritonitis. The result…	CN-00501856	0.138281
501	126	R. W. Hoel;R. C. Albright;L. K. Beyer;P. J. Santrach;D. L. Magtibay;S. L. Everson;R. D. McBane	2009	Jan	Correlation of point-of-care International Normalized Ratio to laboratory International Normalized Ratio in hemodialysis patients taking warfarin	Clin J Am Soc Nephrol	4	1	99-104	BACKGROUND AND OBJECTIVES: To determine whether point-of-care (POC) International Normalized Ratio (INR) test results correlate with plasma INR measures in intermittent hemodialysis (IHD) patients on warfarin. Anemia is thought to reduce the accuracy of POC INR assay results. Whether POC INR testing could be implemented for hemodialysis patients on chronic warfarin, who are often anemic despite h…	18987294	0.138501
502	2937	W. Seeherunvong;L. Rubio;C. L. Abitbol;B. Montane;J. Strauss;R. Diaz;G. Zilleruelo	2001		Identification of poor responders to erythropoietin among children undergoing hemodialysis	Journal of Pediatrics	138	5	710-714	Objectives: To identify the factors determining a high recombinant human erythropoietin (rHuEPO) dose requirement and associated side effects in children undergoing hemodialysis. Study design: We retrospectively analyzed the clinical data of 23 children (aged 5-20 years) undergoing long-term hemodialysis. All subjects received intravenous rHuEPO to maintain hemoglobin levels (greater-than or equa…		0.138872
503	2258	P. D. Brophy;M. J. G. Somers;M. A. Baum;J. M. Symons;N. McAfee;J. D. Fortenberry;K. Rogers;J. Barnett;D. Blowey;C. Baker;T. E. Bunchman;S. L. Goldstein	2005		Multi-centre evaluation of anticoagulation in patients receiving continuous renal replacement therapy (CRRT)	Nephrology Dialysis Transplantation	20	7	1416-1421	Background. Heparin (hepACG) and regional citrate anticoagulation (citACG) remain the most commonly reported continuous renal replacement therapy (CRRT) ACG methods employed. No prospective multi-centre published data exist that compare different ACG methods with respect to CRRT filter life span or patient complications. Methods. A total of 138 patients from seven US centres receiving 18 208 h of…		0.139153
504	3549	O. S. Ashouri	1985		Regional sodium citrate anticoagulation in patients with active bleeding undergoing hemodialysis	Uremia Invest	9	1	45-51	Sodium citrate was used as a regional anticoagulant in the dialysis system in four patients with acute renal failure and active bleeding of various sources during a total of 38 dialysis treatments. All four patients had exacerbation of existing hemorrhage with low-dose heparin dialysis. A special circuit was used through which sodium citrate was infused into the arterial sleeve of the dialysis bl…	3835743	0.13984
505	3015	M. Poeze;A. H. Froon;G. Ramsay;W. A. Buurman;J. W. Greve	2000		Decreased organ failure in patients with severe SIRS and septic shock treated with the platelet-activating factor antagonist TCV-309: a prospective, multicenter, double-blind, randomized phase II trial. TCV-309 Septic Shock Study Group	Shock (Augusta, Ga.)	14	4	421-428	Sepsis and organ failure remain the main cause of death on the ICU. Sepsis is characterized by a severe inflammatory response, in which platelet-activating factor (PAF) is considered to play an important role. This study investigated whether treatment with the PAF-antagonist TCV-309 reduces morbidity and mortality in patients with septic shock. The study was conducted as a double-blind, randomize…		0.14035
506	2560	S. Yung;T. M. Chan	2003		Peritoneal fibrosis - Future prevention strategies	Hong Kong Journal of Nephrology	5	1	2012-08-14	Peritoneal fibrosis is one of the most serious complications of peritoneal dialysis, and is characterized by the activation of peritoneal resident cells (mesothelial cells, endothelial cells, fibroblasts and macrophages), induction of pro-fibrotic peptides, accumulation and deposition of excess matrix proteins within the submesothelium, and vasculopathy of the peritoneal microvasculature. In orde…		0.1406
507	2588	S. Lavaud;E. Canivet;A. Wuillai;H. Maheut;C. Randoux;J. M. Bonnet;J. L. Renaux;J. Chanard	2003		Optimal anticoagulation strategy in haemodialysis with heparin-coated polyacrylonitrile membrane	Nephrology Dialysis Transplantation	18	10	2097-2104	Background. Binding of polycationic unfractionated heparin onto the modified AN69 polyacrylonitrile membrane, whose surface electronegativity has been neutralized by layering polyethyleneimine (AN69ST), produces stable coating. We investigated whether the heparin-coated membrane was suitable for regular haemodialysis with low heparin doses. Methods. Sheep were instrumented for extracorporeal circ…		0.140626
508	1382	R. Bawa	2009		NanoBiotech 2008: Exploring global advances in nanomedicine	Nanomedicine: Nanotechnology, Biology, and Medicine	5	1	2012-05-07			0.141206
509	3573	L. R. Solomon;J. S. Cheesbrough;L. Ebah;T. Al-Sayed;M. Heap;N. Millband;D. Waterhouse;S. Mitra;A. Curry;R. Saxena;R. Bhat;M. Schulz;P. Diggle	2010		A randomized double-blind controlled trial of taurolidine-citrate catheter locks for the prevention of bacteremia in patients treated with hemodialysis	Am J Kidney Dis		6	1060-8	BACKGROUND: Bacteremia is a major cause of morbidity in patients using intravascular catheters. Interdialytic locking with antibiotics decreases the incidence of bacteremia, but risks antibiotic resistance. Taurolidine is a nontoxic broad-spectrum antimicrobial agent that has not been associated with resistance. Preliminary evidence suggests that taurolidine-citrate locks decrease bacteremia, but…	CN-00750936	0.14129
510	2079	J. J. G. de Lima;L. H. W. Gowdak	2006		Coronary artery disease and end-stage renal disease - A clinical perspective	Current Hypertension Reviews	2	2	139-145	Patients with end-stage renal disease (ESRD) have (greater-than or equal to) 3 times greater incidence and prevalence of coronary artery disease (CAD) than the general population. All dialysis patients must be considered at high risk for CAD, thus, managed accordingly. Classic CAD symptoms are often misleading in these patients, thus, are not helpful diagnostically. Conversely, age ((greater-than…		0.141545
511	769	M. G. H. Betjes	2011		Prevention of catheter-related bloodstream infection in patients on hemodialysis	Nature Reviews Nephrology	7	5	257-265	Central venous catheters (CVCs) are frequently used as vascular access for patients who require hemodialysis, but infectious complications remain a major clinical problem. Specifically, catheter-related bloodstream infections (CRBSIs) have an adverse effect on survival, hospitalization, mortality, and the overall cost of care in this setting. The growing number of patients who require hemodialysi…		0.142284
512	332	P. F. Laterre;D. Heiselman	2002	Dec	Management of patients with severe sepsis, treated by drotrecogin alfa (activated)	Am J Surg	184	6A Suppl	S39-46	A number of management issues confront the clinician treating a critically ill patient with drotrecogin alfa (activated) (Xigris; Eli Lilly and Company, Indianapolis, IN), a compound documented to significantly reduce the risk of 28-day all-cause mortality in patients with severe sepsis. The management issues that will be discussed include differentiating drug effect from the hemostatic changes o…	12521616	0.142392
513	2534	F. Blessing;Y. Wang;D. Nagel;D. Seidel	2004		The efficacy and safety of the new heparin-induced extracorporeal low-density lipoprotein precipitation system (Plasmat Futura) in comparison with the currently used system (Plasmat Secura)	Therapeutic Apheresis and Dialysis	8	1	33-38	The aim of the present study was to examine whether the recently introduced heparin-mediated extracorporeal low-density lipoprotein precipitation (HELP) apheresis system Plasmat Futura (since 2001) was comparable to Plasmat Secura system, used to date, in its efficiency to remove atherogenic components, its ease of handling and operating as well as clinical safety and patient compliance. Coronary…		0.142404
514	1388	C. S. de Sousa;M. M. Pedro;F. J. Pinto	2009		Contrast-induced nephropathy following percutaneous coronary intervention: Case report	Revista Portuguesa de Cardiologia	28	3	309-321	Angiography and percutaneous coronary and other vascular interventions are crucial for the diagnosis and treatment of vascular lesions, with a positive impact on patients' quality of life and prognosis. However, the use of intravascular contrast agents is the third leading cause of acute renal failure, accounting for considerable morbidity and mortality. The authors describe the case of a diabeti…		0.142416
515	3717	H. Kotzmann;M. Riedl;P. Pietschmann;A. Schmidt;E. Schuster;S. Kreuzer;F. Kainberger;H. Frisch;G. Geyer;W. H. Hörl;G. Mayer;A. Luger	2004		Effects of 12 months of recombinant growth hormone therapy on parameters of bone metabolism and bone mineral density in patients on chronic hemodialysis	J Nephrol		1	87-94	BACKGROUND: Renal osteodystrophy is common in patients with chronic renal failure (CRF) on hemodialysis (HD), leading to reduced bone mineral density (BMD) and higher bone fracture incidences. Since growth hormone (GH) and insulin-like growth factor 1 (IGF-1) are known to enhance bone metabolism and BMD, and CRF patients exhibit GH and IGF-1 resistance, recombinant human GH (rhGH) therapy could b…	CN-00467403	0.14278
516	3843	Y. B. Kovaliv;B. Kovaliv;J. Vienken	1999		Kidney function and arterial hypertension (ah) changes of glomerulopathies (gp) patients, threated with fraiparine or conventional heparin (ch) monotherapy (mt) [abstract]	36th Congress. European Renal Association. European Dialysis and Transplantation Association; 1999 Sept 5-8; Madrid, Spain			51		CN-00484685	0.14304
517	3863	E. Brändström;A. Grzegorczyk;L. Jacobsson;P. Friberg;A. Lindahl;M. Aurell	1998		GFR measurement with iohexol and 51Cr-EDTA. A comparison of the two favoured GFR markers in Europe	Nephrol Dial Transplant		5	1176-82	BACKGROUND: The aim of the present study was to compare the most commonly used GFR markers for clearance measurements, 51Cr-EDTA and iohexol, using two different methods for iohexol analysis, HPLC and X-ray fluorescence, referring both to the multiple-sample and single-sample calculations, using 51Cr-EDTA as the reference method.METHODS: Forty-nine patients with an estimated GFR >40 ml/min were i…	CN-00300451	0.143125
518	2248	R. Agarwal	2005		Hypertension in chronic kidney disease and dialysis: Pathophysiology and management	Cardiology Clinics	23	3	237-248	Hypertension affects 24% of the adult US population. In the United States, 3% of the adult population has an elevated serum creatinine level, and 70% of these patients have hypertension. The prevalence of hypertension in chronic kidney disease (CKD) depends on the patient's age and the severity of renal failure, proteinuria, and underlying renal disease. As patients with CKD progress to end-stage…		0.143685
519	183	A. J. Tolwani;M. B. Prendergast;R. R. Speer;B. S. Stofan;K. M. Wille	2006	Jan	A practical citrate anticoagulation continuous venovenous hemodiafiltration protocol for metabolic control and high solute clearance	Clin J Am Soc Nephrol	1	1	79-87	Obstacles to the widespread use of continuous renal replacement therapy (CRRT) include the need for anticoagulation, customized solutions, and complex protocols that carry an attendant risk for error, raise cost, and increase pharmacy and nursing workload. However, high solute clearance using CRRT with an effluent rate of 35 ml/kg per h has also recently been associated with improved survival in …	17699194	0.143904
520	3093	N. C. Fisher;D. J. Mutimer	1999		Central venous cannulation in patients with liver disease and coagulopathy - A prospective audit	Intensive Care Med	25	5	481-485	Objective: To determine the incidence of vascular complications associated with central venous cannulation in patients with liver disease and coagulopathy. Design: A prospective audit of all cannulation episodes in patients with liver disease and a prothrombin (INR) more than 1.5 and/or platelet count of 150 x 109/l or less. Setting: A specialist liver unit between January 1996 and September 1997…		0.143957
521	2050	K. A. R. Ronnholm;C. Holmberg	2006		Peritoneal dialysis in infants	Pediatric Nephrology	21	6	751-756	The need for maintenance dialysis for infants is rare, but peritoneal dialysis has been the modality of choice in cases of end-stage renal failure, for technical reasons. Problems include higher mortality rates and an inferior long-term outcome compared with that in older children. Also, no internationally accepted guidelines exist for dialysis in infants. Many children on maintenance peritoneal …		0.144031
522	735	C. Wilson;N. Torpey;B. Jaques;L. Strain;D. Talbot;D. Manas;T. Goodship	2011		Successful simultaneous liver-kidney transplant in an adult with atypical hemolytic uremic syndrome associated with a mutation in complement factor H	American Journal of Kidney Diseases	58	1	109-112	Atypical hemolytic uremic syndrome was diagnosed in a 62-year-old man. Sequencing of the CFH gene, which encodes complement factor H, revealed a heterozygous adenine to guanine mutation at nucleotide 3550 of the complementary DNA, leading to a predicted substitution of alanine for threonine at amino acid position 1184 in the protein (c.3550A>G, p.Thr1184Ala). Three years later, he received a simu…		0.144099
523	3135	G. Eiswirth;S. Walch;J. Bommer	1998		New bedside test for monitoring anticoagulation during hemodialysis	Artif Organs	22	4	346-348	Heparin therapy in patients can be monitored bedside during dialysis treatment by activated partial thromboplastin time (APTT) measurements using portable coagulation monitors. We verified the efficacy of the CoaguChek Plus System (Boehringer Mannheim, GmbH, Mannheim, Germany) for this purpose. The first series of results was obtained using CoaguChek Plus APTT controls (Level 1 and Level 2) on 3 …		0.144138
524	4051	T. B. Wiegmann;M. L. MacDougall;D. A. Diederich	1987		Long-term comparisons of citrate and heparin as anticoagulants for hemodialysis	Am J Kidney Dis		5	430-5	Citrate was compared to heparin as an anticoagulant during chronic hemodialysis. A randomized crossover design was used in six stable male dialysis patients. There were no measurable crossover effects. Use of citrate as the sole anticoagulant for periods of 2 months was easily accomplished, free of complications, and resulted in comparable clearance of solutes. Major laboratory parameters were si…	CN-00047919	0.144263
525	2860	J. G. Augoustides;D. J. Mancini	2002		Postoperative care of the adult cardiac surgical patient	Progress in Anesthesiology	16	7	99-111			0.144335
526	298	A. Aggarwal;D. A. Whitaker;J. M. Rimmer;R. J. Solomon;F. J. Gennari;B. E. Sobel;D. J. Schneider	2004	Jun	Attenuation of platelet reactivity by enoxaparin compared with unfractionated heparin in patients undergoing haemodialysis	Nephrol Dial Transplant	19	6	1559-63	BACKGROUND: Increased platelet reactivity presages adverse cardiac events. Because both haemodialysis and unfractionated heparin (UFH) can increase platelet reactivity, we compared platelet reactivity during haemodialysis when patients were anticoagulated with UFH or enoxaparin. METHODS: Patients (n = 20) underwent consecutive haemodialysis sessions with either UFH or enoxaparin in a random order…	15034156	0.144552
527	2131	A. J. Yee;D. J. Kuter	2006		Successful recovery after an overdose of argatroban	Annals of Pharmacotherapy	40	2	336-339	OBJECTIVE: To report the case of a critically ill man with heparin-induced thrombocytopenia (HIT) who received a 125 mg overdose of the direct thrombin inhibitor argatroban. CASE SUMMARY: A 74-year-old man with a history of Crohn's disease underwent takedown of an ileorectal fistula. He developed HIT postoperatively and was treated with argatroban. He became critically ill and was transferred to …		0.144734
528	1346	C. E. Lok	2009		Antiplatelet therapy and vascular-access patency	New England Journal of Medicine	360	21	2240-2242			0.144902
529	1923	A. B. Lumsden;E. R. Heyman	2006		Prospective randomized study evaluating an absorbable cyanoacrylate for use in vascular reconstructions	Journal of Vascular Surgery	44	5	1002-1009.e1	Background: An easy-to-use vascular sealant with good safety and efficacy is needed to prevent anastomotic bleeding in vascular surgery. This study evaluated the safety and efficacy of cyanoacrylate surgical sealant in establishing hemostasis of expanded polytetrafluoroethylene to arterial vascular anastomoses in arteriovenous (AV) grafts and femoral bypass grafts. Methods: This multicenter, rand…		0.145172
530	3249	F. Siguenza;F. Maduell;M. Perella;R. Lopez-Menchero;E. Grau;E. Pastor	1995		Low molecular weight heparin ('fragmin') in haemodialysis: Is laboratory monitoring worthwhile? [8]	Nephrology Dialysis Transplantation	10	11	2163-2164			0.14521
531	1740	G. Moroni;S. Quaglini;B. Gallelli;G. Banfi;P. Messa;C. Ponticelli	2007		The long-term outcome of 93 patients with proliferative lupus nephritis	Nephrology Dialysis Transplantation	22	9	2531-2539	Background. Few data are available about the very long-term outcome of patients with proliferative lupus nephritis. Methods. Ninety-three Italian patients with biopsy-proven proliferative lupus nephritis (15 with class III, 9 with class III + V, 64 with class IV and 5 with class IV + V) followed for a median follow-up of 15 years in a single renal unit were considered for this observational study…		0.145431
532	1429	A. Armand-Perroux;M. T. Barrellier	2008		Deep-venous thrombosis: Is something new?	Reanimation	17	8	736-744	This review is expected to help physicians in charge of thromboembolic disease and insists on deep-venous thrombosis in medical patient. It concerns the actual state of art: epidemiology, risk factors, prophylaxis, diagnosis, treatment and perspectives and relies on the recent international American College of Chest Physicians (ACCP) guidelines. Probability scores, D-dimer dosages, ultrasonograph…		0.145576
533	2395	R. Gupta;Y. Birnbaum;B. F. Uretsky	2004		The renal patient with coronary artery disease: Current concepts and dilemmas	J Am Coll Cardiol	44	7	1343-1353	The patient with chronic kidney disease and coronary artery disease (CAD) presents special challenges. This report reviews the scope of the challenge, the hostile internal milieu predisposing to CAD and cardiac events, management issues, unresolved dilemmas, and the need for randomized trials to allow for evidence-based treatment. (copyright) 2004 American College of Cardiology Foundation.		0.146183
534	3751	H. Trachtman;A. Cnaan;E. Christen;K. Gibbs;S. Zhao;D. W. Acheson;R. Weiss;F. J. Kaskel;A. Spitzer;G. H. Hirschman;H. U. S. Synsorb Pk Multicenter Clinical Trial Investigators of the	2003		Effect of an oral Shiga toxin-binding agent on diarrhea-associated hemolytic uremic syndrome in children: a randomized controlled trial	JAMA		10	1337-44	CONTEXT: Diarrhea-associated hemolytic uremic syndrome (HUS) is the most common cause of acute renal failure in children. Most cases are caused by an intestinal infection with Shiga toxin-producing strains of Escherichia coli.OBJECTIVE: To determine if administration of an oral agent that binds Shiga toxin could diminish the severity of diarrhea-associated HUS in pediatric patients.DESIGN, SETTIN…	CN-00440362	0.146273
535	69	S. C. Chen;W. C. Liu;C. H. Lee;J. M. Chang;H. C. Chen	2010	Feb	Nephrotic syndrome complicated by life-threatening pulmonary embolism in an adult patient	Kaohsiung J Med Sci	26	2	89-95	We report a 23-year-old male presenting with edema. He was originally admitted for an elective renal biopsy for diagnosis of renal pathology. Unfortunately, because of acute abdominal pain an exploratory laparotomy was done. Progressive azotemia and oliguria then developed, and he required temporary hemodialysis. However, he suffered from sudden-onset severe respiratory distress, and blood gas an…	20123597	0.146608
536	1278	C. Bottomley;T. Bourne	2009		Management strategies for hyperemesis	Best Practice and Research: Clinical Obstetrics and Gynaecology	23	4	549-564	Nausea and vomiting occur in up to 80% of normal pregnancies. Hyperemesis gravidarum, resulting in dehydration and ketonuria, is a more severe, disabling and potentially life threatening condition affecting up to 1.5% of pregnancies. Treatment is supportive with intravenous rehydration, antiemetics and correction of vitamin deficiency to minimize complications. There are good safety data to suppo…		0.146782
537	621	S. Ogawa;M. Hori	2011		Urgent statement on antithrombotic therapy of atrial fibrillation	Circulation Journal	75	12	2719-2721			0.147403
538	3114	P. S. Smith	1998		Management of end-stage renal disease in children	Annals of Pharmacotherapy	32	9	929-939	OBJECTIVE: To review the medical literature on management of end-stage renal disease (ESRD) and its complications in the pediatric patient. DATA SOURCES AND STUDY SELECTION: MEDLINE searches (1970-1997) of the English- language literature. Clinical trials and reviews of drug therapy management were included, and bibliographies were reviewed for relevant articles. DATA SYNTHESIS: Principles of ren…		0.147466
539	1355	B. Wozakowska-Kaplon;I. Janowska-Molenda	2009		Iatrogenic hyperkalemia as a serious problem in therapy of cardiovascular diseases in elderly patients	Pol Arch Med Wewn	119	3	141-147	The therapy of cardiovascular diseases has improved rapidly over the past 20 years. The most commonly used medications in cardiac patients are drugs affecting potassium homeostasis in the kidneys or the gastrointestinal tract, particularly inhibitors of renin-angiotensin-aldosterone (RAA) axis. They all can lead to hyperkalemia. This disorder may cause severe damage to the muscles and both the ne…		0.14767
540	2107	L. Gabutti;E. Mosconi;L. Pellegrini;F. Duchini;C. Marone	2006		Chronic and acute consequences of a pos-dialysis urokinase lock on permanent hemodialysis catheter function	J Nephrol	19	2	183-188	Background: To treat permanent hemodialysis (HD) catheter dysfunctions due to thrombosis, as an alternative to pre- and intradialytic instillations/infusions of fibrinolytic agents, for practical reasons, a post-dialysis urokinase lock is often preferred. This study aimed to analyze the consequences on catheter function and the cost/effectiveness of an intermittent post-dialysis urokinase lock. M…		0.147693
541	2942	J. N. Hoffmann;E. Faist	2001		Removal of mediators by continuous hemofiltration in septic patients	World Journal of Surgery	25	5	651-659	Continuous hemofiltration currently represents standard renal replacement therapy in critically ill patients. Because higher ultrafiltration rates are related to better survival rates in experimental and clinical studies and hemofiltration results in fewer cardiovascular side effects than does conventional hemodialysis, the use of inflammatory mediator removal by this extracorporeal procedure has…		0.147747
542	283	O. V. Hein;C. von Heymann;T. Diehl;S. Ziemer;C. Ronco;S. Morgera;G. Siebert;W. J. Kox;H. H. Neumayer;C. Spies	2004	May	Intermittent hirudin versus continuous heparin for anticoagulation in continuous renal replacement therapy	Ren Fail	26	3	297-303	BACKGROUND: Besides possible bleeding complications a further problem in anticoagulation during continuous renal replacement therapy (CRRT) is the development of heparin-induced thrombocytopenia type II (HIT II) where further anticoagulation with heparin is contraindicated. The application of continuous hirudin as alternative for heparin caused bleeding complications by comparable filter efficacy…	15354980	0.147955
543	3208	A. Dmoszynska;K. Janicki;L. Janicka;K. Przesmycki;B. Sokolowska;A. Walter-Croneck	1996		Influence of indobufen on occlusion of arteriovenous fistulas and some platelet activity in intermittent peritoneal dialysis patients	Polish Journal of Pharmacology	48	3	327-329	Thrombotic complications constitute a significant problem connected with maintaining arteriovenous fistulas (A-V) for a long lime. It has been, established that platelets play an important role in the development of thrombosis in high flow systems. Aspirin and dipyridamole do not decrease the frequency of shunt thrombosis. Some of the more recently synthetised antiplatelet drugs (i.e. indobufen, …		0.148133
544	1764	I. Soveri;L. Lind;B. Wikstrom;M. Zilmer;K. Zilmer;B. Fellstrom	2007		Improvement in central arterial pressure waveform during hemodialysis is related to a reduction in asymmetric dimethylarginine (ADMA) levels	Nephron - Clinical Practice	106	4	c180-c186	Background: Cardiovascular mortality is high in hemodialysis (HD) patients. Early arterial pressure wave reflections, reflecting arterial stiffness and the endogenous nitric oxide synthesis inhibitor asymmetric dimethylarginine (ADMA) levels predict mortality in HD patients. Therefore, we aimed to study changes in ADMA levels and central arterial pressure waveform during HD. Methods: Thirty-two c…		0.148402
545	251	S. M. Bagshaw;K. B. Laupland;P. J. Boiteau;T. Godinez-Luna	2005	Jun	Is regional citrate superior to systemic heparin anticoagulation for continuous renal replacement therapy? A prospective observational study in an adult regional critical care system	J Crit Care	20	2	155-61	PURPOSE: Continuous renal replacement therapy (CRRT) is commonly used in the care of critically ill patients although the optimal means of anticoagulation is not well defined. We report our regional CRRT protocol that was developed using the principles of quality improvement and compare the effect of regional citrate with systemic heparin anticoagulation on filter life span. MATERIALS AND METHODS…	16139156	0.149422
546	3008	F. Leclerc;S. Leteurtre;R. Cremer;C. Fourier;A. Sadik	2000		Do new strategies in meningococcemia produce better outcomes?	Crit Care Med	28	9 SUPPL.	S60-S63	Meningococcal septic shock (MSS) has high mortality and morbidity rates. In addition to the traditional prompt antibiotics and respiratory and circulatory support, new treatment strategies have been proposed. Against the Inflammatory Cascade: Immunotherapy, such as antiserum to Escherichia coli J5 and human antilipid A monoclonal antibodies/centoxin (HA-1A), did not significantly alter the mortal…		0.149581
547	1893	L. Hadaway	2006		Heparin locking for central venous catheters	JAVA - Journal of the Association for Vascular Access	11	4	224-231	Traditionally, heparin-lock solution has been used with all central venous catheters. The introduction of new technology calling for the elimination of heparin and the growing concerns about the use of heparin have caused many health care professionals to question its continued use for this purpose. This literature review attempts to answer the most common questions using available research; howe…		0.149657
548	1755	D. W. Johnson;C. A. Pollock;I. C. Macdougall	2007		Erythropoiesis-stimulating agent hyporesponsiveness (Review Article)	Nephrology	12	4	321-330	Approximately 5-10% of patients with chronic kidney disease demonstrate hyporesponsiveness to erythropoiesis-stimulating agents (ESA), defined as a continued need for greater than 300 IU/kg per week erythropoietin or 1.5 (mu)g/kg per week darbepoetin administered by the subcutaneous route. Such hyporesponsiveness contributes significantly to morbidity, mortality and health-care economic burden in…		0.149771
549	3115	S. A. Kozek-Langenecker;S. C. Kettner;C. Oismueller;C. Gonano;W. Speiser;M. Zimpfer	1998		Anticoagulation with prostaglandin E1 and unfractionated heparin during continuous venovenous hemofiltration	Crit Care Med	26	7	1208-1212	Objective: To determine the effect of two doses of prostaglandin E1 (PGE1, alprostadil) combined with unfractionated heparin on the hemofilter life-span and the coagulation profile during continuous venovenous hemofiltration. Design: Prospective, randomized, controlled trial. Setting: Intensive care unit at a university-affiliated hospital. Patients: Twenty- four critically ill, mechanically vent…		0.149951
550	34	G. R. Hetzel;M. Schmitz;H. Wissing;W. Ries;G. Schott;P. J. Heering;F. Isgro;A. Kribben;R. Himmele;B. Grabensee;L. C. Rump	2011	Jan	Regional citrate versus systemic heparin for anticoagulation in critically ill patients on continuous venovenous haemofiltration: a prospective randomized multicentre trial	Nephrol Dial Transplant	26	1	232-9	BACKGROUND: Continuous venovenous haemofiltration (CVVH) in the intensive care setting requires anticoagulation to prevent clotting of the extracorporeal circuit. Several protocols avoiding heparin and using regional citrate anticoagulation have been developed to diminish bleeding risks. However, data from randomized trials comparing citrate anticoagulation with systemic heparinization are very l…	20876598	0.150889
551	2076	C. P. Gibbons	2006		Primary Vascular Access	European Journal of Vascular and Endovascular Surgery	31	5	523-529	Primary vascular access is usually achievable by a distal autogenous arterio-venous fistula (AVF). This article describes the approach to vascular access planning, the usual surgical options and the factors affecting patency. (copyright) 2005 Elsevier Ltd. All rights reserved.		0.15165
552	1999	M. H. Press;R. L. Benz	2006		Quantifying the role of factors that limit attainment of K/DOQI urea reduction ratio dialytic goal	Clin Nephrol	66	2	98-102	Background: For many ESRD patients who are prescribed a certain level of hemodialysis (HD), delivered dose often does not achieve prescription. While various causes have been well-documented in the literature, there are no available data that may be used in predicting the likelihood of achieving a particular urea reduction ratios (URR) goal based on the number of these factors present. This study…		0.151959
553	539	R. Mori;L. Triolo;V. De Stefano;B. P. Giusti;P. De Sole;G. Leone	1988		Plasma levels and loss of antithrombin III in chronic ambulatory peritoneal dialysis and nephrotic patients	Nephron	48	3	213-6	Plasma antithrombin III (AT III) levels were measured as antigen concentration (radial immunodiffusion) and as heparin cofactor (amidolytic method) in 9 patients on continuous ambulatory peritoneal dialysis (CAPD). The loss of albumin, proteins, AT III antigen and AT III functional activity was calculated from the peritoneal dialysate and the corresponding serum levels were measured. The same det…	3352848	0.152067
554	2092	P. Roy-Chaudhury;V. P. Sukhatme;A. K. Cheung	2006		Hemodialysis vascular access dysfunction: A cellular and molecular viewpoint	Journal of the American Society of Nephrology	17	4	1112-1127	Hemodialysis vascular access dysfunction is a major cause of morbidity and hospitalization in the hemodialysis population. The major cause of hemodialysis vascular access dysfunction is venous stenosis as a result of neointimal hyperplasia. Despite the magnitude of the clinical problem, however, there has been a paucity of novel therapeutic interventions in this field. This is in marked contrast …		0.152383
555	3821	G. V. Ramesh Prasad;P. M. Palevsky;R. Burr;J. M. Lesko;B. Gupta;A. Greenberg	2000		Factors affecting system clotting in continuous renal replacement therapy: results of a randomized, controlled trial	Clin Nephrol		1	55-60	BACKGROUND: System clotting and the anticoagulation techniques employed to prevent it are important causes of morbidity in continuous renal replacement therapy (CRRT). Different means have been employed in attempts to prolong system lifespan while minimizing complications.SUBJECTS, MATERIALS AND METHODS: To determine whether augmenting blood flow and flush frequency could reduce clotting frequenc…	CN-00266260	0.152388
556	3589	J. W. Bosma;C. E. Siegert;P. G. Peerbooms;M. C. Weijmer	2010		Reduction of biofilm formation with trisodium citrate in haemodialysis catheters: a randomized controlled trial	Nephrol Dial Transplant		4	1213-7	BACKGROUND: Formation of an intraluminal microbial biofilm is noted to play a significant role in the development of catheter-related infections (CRIs). Recently, it has been demonstrated that trisodium citrate (TSC) has superior antimicrobial effects over heparin for catheter locking. In this randomized controlled trial, we compared the influence of catheter locking with heparin and TSC on the i…	CN-00749093	0.152808
557	1542	S. W. Klarenbach;L. M. Moist;R. N. Foley;B. J. Barrett;F. Madore;C. T. White;B. F. Culleton;M. Tonelli;B. J. Manns	2008		Clinical Practice Guidelines for supplemental therapies and issues	Kidney Int	74	SUPPL.110	S19-S24			0.153101
558	3677	N. Simon;B. Dussol;E. Sampol;R. Purgus;P. Brunet;B. Lacarelle;Y. Berland;B. Bruguerolle;S. Urien	2006		Population pharmacokinetics of ceftriaxone and pharmacodynamic considerations in haemodialysed patients	Clin Pharmacokinet		5	493-501	OBJECTIVES: To determine the pharmacokinetic parameters of ceftriaxone following an infusion in haemodialysed outpatients and to use these parameters for an optimisation of dosing based on pharmacodynamic indices. METHODS: Fifty haemodialysed patients were enrolled in a single-centre, prospective, open-label study. They received short intravenous infusions of ceftriaxone 1 or 2 g every 48 hours f…	CN-00583513	0.153933
559	3057	G. A. Coles	1999		Biocompatibility and new fluids	Peritoneal Dialysis International	19	SUPPL. 2	S267-S270			0.153957
560	1270	M. A. Crowther;T. E. Warkentin	2009		Managing bleeding in anticoagulated patients with a focus on novel therapeutic agents	Journal of Thrombosis and Haemostasis	7	SUPPL. 1	107-110	Heparin, low molecular weight heparin (LMWH) and coumarins are familiar to most clinicians, inexpensive, highly effective when correctly used and widely available. However, coumarin has a delayed onset of action, interacts with many medications, has a narrow therapeutic window, and can cause thrombosis in some settings (e.g. hereditary protein C deficiency, heparin induced thrombocytopenia, warfa…		0.154247
561	2408	R. Apsner;D. Gruber;W. H. Horl;G. Sunder-Plassmann	2004		Parathyroid hormone secretion during citrate anticoagulated hemodialysis in acutely III maintenance hemodialysis patients	Anesth Analg	99	4	1199-1204	Regional citrate anticoagulation during extracorporeal treatment is used in patients at risk for hemorrhage. We conducted a prospective clinical trial on the effect of large- versus small-dose calcium supplementation during citrate anticoagulated hemodialysis on ionized calcium and intact parathyroid hormone (iPTH). Twenty-five treatments were studied in 25 patients with active bleeding or at ris…		0.154714
562	2954	A. Falk;H. Mitty;J. Guller;V. Teodorescu;J. Uribarri;J. Vassalotti	2001		Thrombolysis of clotted hemodialysis grafts with tissue-type plasminogen activator	Journal of Vascular and Interventional Radiology	12	3	305-311	PURPOSE: To evaluate prospectively the efficacy of treating thrombosed hemodialysis arteriovenous polytetrafluoroethylene (PTFE) grafts using tissue-type plasminogen activator (tPA) and percutaneous transluminal angioplasty (PTA). MATERIALS AND METHODS: Forty-two sequential thrombosed PTFE dialysis grafts in 33 patients presented for declotting. All 42 grafts were treated with a modified lysis an…		0.15491
563	781	R. Pisters;R. Nieuwlaat;D. A. Lane;H. J. G. M. Crijns;G. Y. H. Lip	2011		Response	Chest	139	5	1249-1250			0.15521
564	3239	T. Kimura;T. Furuya;Y. Kiichi;T. Suzuki;H. Tanabe	1996		The successful resection of an acoustic neurinoma in a patient on maintenance hemodialysis, with special reference to perioperative management	Japanese Journal of Neurosurgery	5	1	43-48	Reported is the case of a 73 year old male patient on maintenance hemodialysis for the past 8 years. He was admitted to hospital on May 10, 1994 because of a headache and a gait disturbance that had gradually grown more severe over a 2 week period. On examination, MRI revealed a large mass (4x4 cm) in the brain stem that was severely compressing the brain stem at the left cerebellopontine angle. …		0.155409
565	3153	A. M. Kamper;R. L. Lins;P. Zachee;S. Van Bergen;S. Hosten;R. Daelemans	1997		Safety of combining ticlopidine with nadroparin in the routine treatment of chronic hemodialysis patients [2]	Nephron	77	4	484-485			0.155429
566	3586	C. P. Bramlage;V. W. Armstrong;A. Zapf;P. Bramlage;G. A. Mueller;M. J. Koziolek	2010		Low-density lipoprotein apheresis decreases ferritin, transferrin and vitamin B12, which may cause anemia in serially treated patients	Ther Apher Dial		2	136-42	Clinical observations revealed an increased prevalence of iron deficiency anemia without chronic bleeding in patients treated with serial low-density lipoprotein (LDL) apheresis. Since several different proteins are adsorbed by LDL apheresis beside pro-atherogenic lipoproteins, we examined the modification of the full blood count, plasma iron, vitamin B12, folic acid, and hemolysis by LDL apheres…	CN-00748649	0.156039
567	3607	J. M. Grinyo;H. Ekberg;R. D. Mamelok;F. Oppenheimer;J. Sanchez-Plumed;M. A. Gentil;D. Hernandez;D. R. Kuypers;M. Brunet	2009		The pharmacokinetics of mycophenolate mofetil in renal transplant recipients receiving standard-dose or low-dose cyclosporine, low-dose tacrolimus or low-dose sirolimus: the Symphony pharmacokinetic substudy	Nephrology Dialysis Transplantation		7	2269-2276	BACKGROUND: Exposure to mycophenolic acid (MPA), the primary active metabolite of mycophenolate mofetil (MMF), is correlated with therapeutic efficacy of MMF but varies depending on the concomitantly administered immunosuppressive drugs. METHODS: A 3-month pharmacokinetic substudy of the prospective, randomized, multicentre, open-label Symphony study was performed. Eighty-three adult renal transp…	CN-00716043	0.156091
568	772	H. Ringe;V. Varnholt;M. Zimmering;W. Luck;A. Gratopp;K. Konig;S. Reich;I. M. Sauer;G. Gaedicke;U. Querfeld	2011		Continuous veno-venous single-pass albumin hemodiafiltration in children with acute liver failure	Pediatric Critical Care Medicine	12	3	257-264	OBJECTIVE:: To investigate the applicability, efficacy, and safety of single-pass albumin dialysis in children. DESIGN:: Retrospective data review of uncontrolled clinical data. SETTING:: University-based pediatric intensive care unit collaborating with a local center for liver transplantation. PATIENTS:: Nine children, aged 2 to 15 yrs, who were treated with single-pass albumin dialysis for acut…		0.156297
569	2424	M. Cusick;E. Y. Chew;B. Hoogwerf;E. Agron;L. Wu;A. Lindley;F. L. Ferris Iii	2004		Risk factors for renal replacement therapy in the Early Treatment Diabetic Retinopathy Study (ETDRS), Early Treatment Diabetic Retinopathy Study Report No. 26	Kidney Int	66	3	1173-1179	Background. Diabetes is a leading cause of end-stage renal disease (ESRD). The purpose of this study is to assess the risk factors for renal replacement therapy (RRT) in the Early Treatment Diabetic Retinopathy Study (ETDRS). Methods. We examined demographic, clinical, and laboratory characteristics of the 2226 subjects with complete laboratory data enrolled in the ETDRS. The primary renal variab…		0.15651
570	1823	S. Dirkes;K. Hodge	2007		Continuous renal replacement therapy in the adult intensive care unit: history and current trends	Critical care nurse	27	2	61-66, 68-6672, 74-667280; quiz 81			0.156966
571	3644	J. Birnbaum;C. D. Spies;E. Klotz;O. V. Hein;S. Morgera;T. Schink;S. Ziemer;M. S. Grund;R. Saalmann;W. J. Kox;C. Lehmann	2007		Iloprost for additional anticoagulation in continuous renal replacement therapy--a pilot study	Ren Fail		3	271-7	PURPOSE: The aim of this pilot study was to compare the effect of heparin anticoagulation with and without iloprost administration during continuous renal replacement therapy (CRRT) in critically ill patients.MATERIAL AND METHODS: In a prospective, randomized, controlled pilot study at an intensive care unit at a university hospital, 20 patients requiring CRRT were investigated. Patients were all…	CN-00627251	0.157494
572	2356	T. Nakamura;Y. Kawagoe;T. Matsuda;Y. Ueda;I. Ebihara;H. Koide	2005		Silent cerebral infarction in patients with type 2 diabetic nephropathy. Effects of antiplatelet drug dilazep dihydrochloride	Diabetes/Metabolism Research and Reviews	21	1	39-43	Background. To determine whether diabetic nephropathy is a risk factor for silent cerebral infarction and whether antiplatelet drug dilazep dihydrochloride decreases the occurrence of silent cerebral infarction in type 2 diabetes patients with microalbuminuria. Methods. Two hundred four type 2 diabetes patients (124 men, 80 women; age, median 56 years, range 42-74 years) and 60 healthy age-matche…		0.157779
573	2737	X. Wu;H. Chen	2002		Clinical study of heparin-free hemodialysis with the inside of hollow fibers in dialyzer coated by human albumins	Nephron	92	4	925-928	Background/Objective: To investigate the therapeutics of heparin-free hemodialysis (HD) with the inside of hollow fibers in a dialyzer coated with human albumins (HFHd-A1). Methods: Clinical contrast study between HFHd-A1 and heparin-free HD with hollow fibers in dialyzer by normal saline flush (HFHd-NS) was performed by adopting the cross-over design method. The dialysis effect, the effect on li…		0.157918
574	3560	C. Ponticelli;E. Imbasciati;D. Brancaccio;A. Tarantino;E. Rivolta	1974	2012-09-21	Acute renal failure in systemic lupus erythematosus	Br Med J	3	5933	716-9	Acute anuric renal failure complicating systemic lupus erythematosus does not usually respond to treatment with corticosteroids and immunosuppressive agents. We describe four cases treated by dialysis, corticosteroids, and heparin in anticoagulant doses in which there was remarkable improvement in renal function after prolonged anuria. One patient died later from a gastric haemorrhage. The other …	4411854	0.15849
575	3684	A. K. Saxena;B. R. Panhotra;D. S. Sundaram;A. Al-Hafiz;M. Naguib;C. K. Venkateshappa;B. A. Abu-Oun;S. M. Hussain;A. A. Al-Ghamdi	2006		Tunneled catheters' outcome optimization among diabetics on dialysis through antibiotic-lock placement	Kidney Int		9	1629-35	Efficacy and safety of antibiotic 'locks', in prevention of thrombotic and infectious complication-related morbidity and mortality, among diabetics dialyzed through tunneled-cuffed catheters (TCCs) has not been effectively investigated. This trial was designed to investigate the outcome of TCCs (n = 109), inserted among 96 diabetic end-stage renal disease patients (March 2002-February 2003), by c…	CN-00567862	0.158683
576	987	A. Bubtana;S. Mitra;L. Mapindan;J. Williams	2010		Use of low molecular weight heparin LMWH (Tinzaparin-Innohep) in maintenance haemodialysis-its safety, efficacy, and effect on biochemical parameters	NDT Plus	3		iii152	Introduction and Aims: During haemodialysis, anticoagulation is required which is usually in form of unfractionated heparin to prevent clotting of extracorporeal circuits. European best practice guidelines have recommended the use of LMWH for prevention of clotting during haemodialysis-Guideline V.2.2. Our aim to implement use of LMWH (Tinzaparin-Innohep), assess its safety, efficacy, and effect …		0.158704
577	2987	P. Sosa Del Cerro;C. Fraile Marcos	2000		Pharmacological requirements in a hemodialysis unit	Atencion Farmaceutica	2	5	404-410	The various pathologies associated with chronic renal failure involve a greater amount of drug prescription. As a result we observe frequent drug interactions in these type of patients as well as other medication related problems. This article reviews the treatment of the 53 patients of the hemodialysis unit in order to study their pharmacotherapeutic profile and to determine which drug interacti…		0.158822
578	2255	B. Meyer;G. V. Kornek;M. Nikfardjam;G. D. Karth;G. Heinz;G. J. Locker;W. Jaeger;F. Thalhammer	2005		Multiple-dose pharmacokinetics of linezolid during continuous venovenous haemofiltration	Journal of Antimicrobial Chemotherapy	56	1	172-179	Objectives: Linezolid is a new antibacterial agent with a broad spectrum of activity against Gram-positive pathogens including methicillin-resistant Staphylococcus aureus, vancomycin-resistant Enterococcus spp., and penicillin-resistant Streptococcus pneumoniae. The aim of this prospective, single-centre, open-label, two-arm study was to investigate the pharmacokinetics of linezolid during contin…		0.159451
579	983	E. R. Seaquist;H. N. Ibrahim	2010		Approach to the patient with type 2 diabetes and progressive kidney disease	Journal of Clinical Endocrinology and Metabolism	95	7	3103-3110	Type 2 diabetes is the leading cause of end-stage kidney disease in the United States. The management of patients with type 2 diabetes and progressive kidney disease requires a comprehensive approach that includes aggressive blood pressure control with agents that also lower urinary protein excretion and optimization of glucose and lipid control while remaining cognizant of the therapeutic limita…		0.160381
580	3063	S. Fujino;M. Kitayama;A. Fukuda;M. Tsuka;H. Okazaki;H. Akao;K. Uesugi;T. Kasuga;S. Miura;K. Masuyama;S. Ohkubo;S. Kanemitsu;N. Takekoshi	1999		Delayed cardiac tamponade following a gfx(TM) stent delivery failure for heavily calcified and tortuous lesion in a patient with unstable angina: An autopsied case report	Japanese Journal of Interventional Cardiology	14	6	552-560	An 82-year-old male with chronic renal failure and previous inferior myocardial infarction was admitted with unstable angina. Emergency CAG while on hemodialysis revealed a total occlusion of the proximal RCA with collateral flow from the LCx which had a heavily calcified tortuous and eccentric lesion. Stenting of the RCA resulted in a small extravasation of dye distal to the stent, but adequate …		0.160433
581	3069	C. Schlaeper;R. Amerling;M. Manns;N. W. Levin	1999		High clearance continuous renal replacement therapy with a modified dialysis machine	Kidney International, Supplement	56	72	S-20-S-23	Recent studies suggest that the dialysis dose significantly affects survival in acute renal failure (ARF) patients and that bicarbonate dialysate improves acid-base balance during continuous renal replacement therapy (CRRT). These data inspired us to use slow continuous dialysis (SCD) in the treatment of ARF. SCD is defined by the following parameters: (a) blood flow (Q(B)) = 100 to 200 ml/min, (…		0.160468
582	615	G. Sandhu;M. B. Gini;A. Ranade;D. Djebali;S. Smith	2012		Penile calciphylaxis: A life-threatening condition successfully treated with sodium thiosulfate	American Journal of Therapeutics	19	1	e66-e68	Calciphylaxis or calcific uremic arteriolopathy is a life-threatening condition that predominantly affects patients with end-stage renal disease on hemodialysis. A prevalence of up to 4% and a 6-month mortality rate of up to 80% have been reported in those with proximal disease (thighs, abdomen wall, and buttocks). Penile calciphylaxis is very rare but has a mortality rate of 69% within 6 months.…		0.160508
583	2389	M. Allon	2004		Dialysis catheter-related bacteremia: Treatment and prophylaxis	American Journal of Kidney Diseases	44	5	779-791	Catheter-related bacteremia is a major cause of morbidity among hemodialysis patients. This article reviews the medical literature regarding the treatment and prophylaxis of catheter-related bacteremia. Bacterial biofilm that forms in the catheter lumen is the source of catheter-related bacteremia. Treatment with systemic antibiotics alone fails to definitively eradicate the infection in most pat…		0.16055
584	3003	M. Rocek;J. H. Peregrin;J. Lastovickova;D. Krajickova;M. Slavikova	2000		Mechanical thrombolysis of thrombosed hemodialysis native fistulas with use of the Arrow-Trerotola percutaneous thrombolytic device: Our preliminary experience	Journal of Vascular and Interventional Radiology	11	9	1153-1158	PURPOSE: To evaluate the feasibility of use of the Arrow-Trerotola percutaneous thrombolytic device (PTD) in the treatment of thrombosed hemodialysis native fistula occlusions. MATERIALS AND METHODS: Ten patients with native fistula occlusion underwent mechanical thrombolysis with use of the PTD. The standard PTD was used in seven patients and the over-the-wire device was used in three patients. …		0.160669
585	1073	J. Lopez-Herce;M. J. Santiago;M. J. Solana;J. Urbano;J. del Castillo;A. Carrillo;J. M. Bellon	2010		Clinical course of children requiring prolonged continuous renal replacement therapy	Pediatr Nephrol	25	3	523-528	A prospective observational study was performed to analyze the clinical course of critically ill children who require continuous renal replacement therapy (CRRT). Variables associated with prolonged CRRT were analyzed. Of the 174 children treated with CRRT, 32 (18.3%) required CRRT for >14 days and 20 (11.5%) for >21 days. Prolonged CRRT was more common in patients with heart disease and those re…		0.160717
586	1641	S. Brzosko;T. Hryszko;J. Malyszko;J. S. Malyszko;M. Mazerska;M. Mysliwiec	2008		Femoral localization and higher ultrafiltration rate but not concentration of heparin used for canal locking of hemodialysis catheter are negative predictors for its malfunction	Am J Nephrol	28	2	298-303	Background/Aim: Non-tunneled, temporal hemodialysis (HD) catheters are commonly used as short-term vascular access for the HD procedure. One of their late complications is thrombotic occlusion of the catheter ensuing in their malfunction. A heparin lock is conventionally used for maintaining the patency of the catheter. The aim of the study was to evaluate the influence of heparin concentration u…		0.161195
587	1251	E. Macedo;J. Bouchard;R. L. Mehta	2009		Renal replacement therapy for acute renal failure	Minerva Urologica e Nefrologica	61	3	189-204	Renal replacement therapy became a common clinical tool to treat patients with severe acute kidney injury (AKI) since the 1960s. During this time dialytic options have expanded considerably; biocompatible membranes, bicarbonate dialysate and dialysis machines with volumetric ultrafiltration control have improved die treatment for acute kidney injury. Along with advances in methods of intermittent…		0.161928
588	3294	I. Reach;H. E. Thebaud;C. A. Dupuy;H. Kuntziger;A. Debure;P. Fievet;G. Thoumazou;F. De Groc;D. Teboulle;S. Combe;Y. Huet;C. Verhille	1994		Prevention of coagulation in the extracorporeal circuit during hemodialysis with enoxaparine: Optimisation of the dosage through a multicentre study	Nephrologie	15	6	395-401	In order to define the optimal dosage of a low molecular weight enoxaparine (Lovenox(registered trademark)) in the prevention of clotting in extracorporeal circulation during hemodialysis, a multicentre trial was conducted in 72 patients dialysed in seven hemodialysis units. During three weeks, these patients received as antithrombic treatment a single injection of enoxaparine at the beginning of…		0.162136
589	2201	S. Passalacqua;E. Staffolani;G. Busnach;D. Roccatello;S. Pasquali;P. Cappelli;G. Liuzzo	2005		The Italian Registry for therapeutic apheresis. A report from the Apheresis Study Group of the Italian Society of Nephrology	Journal of Clinical Apheresis	20	2	101-106	Many clinical indications and different technical issues have been reported on therapeutic apheresis: much criticism has also been recorded in several instances, mainly due to the lack of large clinical trials to validate collected data. A Registry where all the available data can be organized and analyzed therefore becomes a priority for all the professionals involved in apheresis. The purpose o…		0.162728
590	2930	D. Elsner	2001		How to diagnose and treat coronary artery disease in the uraemic patient: An update	Nephrology Dialysis Transplantation	16	6	1103-1108			0.162936
591	1932	H. Davies;G. Leslie	2006		Maintaining the CRRT circuit: non-anticoagulant alternatives	Australian critical care : official journal of the Confederation of Australian Critical Care Nurses	19	4	133-138	Prevention of clotting is an important factor in continuous renal replacement therapy (CRRT) to ensure that solute clearance, electrolytes and acid base and fluid balance are controlled. This article will focus attention on the components and design of the CRRT circuit, identifying strategies in the literature which may promote circuit life. It is important that the CRRT circuit incorporates bioc…		0.16339
592	2296	C. A. Byrnes;B. M. Shepler	2005		Cinacalcet: A new treatment for secondary hyperparathyroidism in patients receiving hemodialysis	Pharmacotherapy	25	5 I	709-716	Cinacalcet is the first calcimimetic drug approved by the United States Food and Drug Administration for the treatment of secondary hyperparathyroidism in patients with chronic kidney disease. A literature search, performed by using PubMed and MEDLINE from January 1997-June 2004, identified articles concerning the efficacy and safety of cinacalcet in this patient population. Currently, Vitamin D …		0.163478
593	2496	N. Bassilios;M. Tassart;A. Restoux;J. M. Bigot;E. Rondeau;J. D. Sraer	2004		Inferior vena cava thrombosis due to acute pyelonephritis	Nephrology Dialysis Transplantation	19	4	981-983			0.163556
594	2707	R. L. Mehta;G. M. Chertow	2003		In critically ill patients with acute renal failure, outcomes, not dollars, should drive modality choice	Crit Care Med	31	2	644-646			0.163747
595	1914	A. van Ophoven;L. Hertle	2006		Solifenacin (Vesikur)	Gynakologische Praxis	30	4	753-758			0.163775
596	858	P. Greenland;J. S. Alpert;G. A. Beller;E. J. Benjamin;M. J. Budoff;Z. A. Fayad;E. Foster;M. A. Hlatky;J. M. Hodgson;F. G. Kushner;M. S. Lauer;L. J. Shaw;S. C. Smith Jr;A. J. Taylor;W. S. Weintraub;N. K. Wenger	2010		2010 ACCF/AHA guideline for assessment of cardiovascular risk in asymptomatic adults	J Am Coll Cardiol	56	25	e50-e103			0.164076
597	2517	C. J. Abularrage;A. N. Sidawy;J. M. Weiswasser;P. W. White;S. Arora	2004		Medical Factors Affecting Patency of Arteriovenous Access	Seminars in Vascular Surgery	17	1	25-31	Arteriovenous access failure is multifactorial in nature with contributions from both medical and surgical etiologies. Medical causes of arteriovenous access failure are rare, and therefore infrequently identified as a major contributing source of malfunction. Although they account for only 10-15% of all cases of access failure, their importance should not be underestimated, especially in cases w…		0.165079
598	3838	S. B. Kim;H. S. Chi;J. S. Park;C. D. Hong;W. S. Yang	1999		Effect of increasing serum albumin on plasma D-dimer, von Willebrand factor, and platelet aggregation in CAPD patients	Am J Kidney Dis		2	312-7	This study was performed to investigate the interrelation between blood albumin level and D-dimer (a marker of intravascular coagulation) and von Willebrand factor (vWF; a marker of endothelial injury) levels or platelet aggregation. Blood levels of albumin, D-dimer, vWF, and C-reactive protein (CRP) and the threshold aggregating concentration (TAC) of ristocetin were measured in 64 continuous am…	CN-00159927	0.165534
599	1140	H. M. Oudemans-van Straaten;M. van Schilfgaarde;P. J. Molenaar;J. P. Wester;A. Leyte	2009		Hemostasis during low molecular weight heparin anticoagulation for continuous venovenous hemofiltration: a randomized cross-over trial comparing two hemofiltration rates	Crit Care	13	6	R193	INTRODUCTION: Renal insufficiency increases the half-life of low molecular weight heparins (LMWHs). Whether continuous venovenous hemofiltration (CVVH) removes LMWHs is unsettled. We studied hemostasis during nadroparin anticoagulation for CVVH, and explored the implication of the endogenous thrombin potential (ETP). METHODS: This cross-over study, performed in a 20-bed teaching hospital ICU, ran…		0.165736
600	45	D. M. Connaughton;P. J. Phelan;J. Scheult;M. Ma'ayeh;P. O'Kelly;J. J. Walshe;C. Magee;D. Little;D. Hickey;J. Slaby;P. J. Conlon	2010	Sep-Oct	The impact of peritransplant warfarin use on renal transplant outcome	J Nephrol	23	5	587-92	BACKGROUND: The unplanned nature of kidney transplantation necessitates that patients undergo surgery without prior cessation of warfarin. Our study analyses the impact of warfarin treatment in the peritransplant period on graft outcome and perioperative transfusion requirements. METHODS: We identified 31 patients undergoing deceased donor kidney transplantation who were concurrently receiving wa…	20540039	0.165748
601	588	J. Hodler	1976	2012-08-10	[Treatment of glomerulonephrite: a therapeutic controversy (authors transl)]	Schweiz Rundsch Med Prax	65	32	971-2		792868	0.166076
602	2338	M. Fischer;J. Hilinski;D. S. Stephens	2005		Adjuvant therapy for meningococcal sepsis	Pediatric Infectious Disease Journal	24	2	177-178	Despite multiple targeted approaches, encouraging preclinical data and hopeful case reports, no single adjuvant therapy has been shown to impact the morbidity and mortality from meningococcal sepsis. rhAPC, which has been licensed for use in adults with severe sepsis, is the most promising adjunctive agent and warrants more evaluation in children. The potential benefits of rhAPC may be due to its…		0.166409
603	364	A. Webb;M. Abdalla;G. I. Russell	2001	Oct	A protocol of urokinase infusion and warfarin for the management of the thrombosed haemodialysis catheter	Nephrol Dial Transplant	16	10	2075-8	BACKGROUND: Catheter dysfunction remains a significant cause of catheter loss and interrupted haemodialysis sessions. A number of regimens utilizing urokinase have been used but the optimum management of this common problem remains undetermined. METHODS: The study took place over 2 years and evaluated a protocol of urokinase infusion (25,000 U in 48 ml saline run at 4 ml/h via each limb of the ca…	11572900	0.167109
604	558	D. A. Lane;H. Ireland;A. Flynn;E. Anastassiades;J. R. Curtis	1986		Haemodialysis with low MW heparin: dosage requirements for the elimination of extracorporeal fibrin formation	Nephrol Dial Transplant	1	3	179-87	We have performed a dose ranging study of a low MW heparin, Kabi 2165, during haemodialysis in humans (n = 16) and compared it to a dose of unfractionated commercial heparin that has already been shown to inhibit fibrin formation. Low MW heparin administered as 5000 or 10,000 anti-factor Xa units, s.c., half an hour prior to the initiation of dialysis was unable to prevent fibrin formation in the…	2955253	0.167734
605	3066	R. Bilous	1999		Blood pressure control in type 2 diabetes - What does the United Kingdom prospective diabetes study (UKPDS) tell us?	Nephrology Dialysis Transplantation	14	11	2562-2564			0.16801
606	1651	E. J. Williams	2008		Author's reply to Dr. Kadayifci [4]	Endoscopy	40	1	81			0.168172
607	3897	R. J. R. Beijering;R. W. van Olden;J. Stiekema;J. W. ten Cate	1997		Pentasaccharide in hemodialysis: a dose finding study [abstract]	Thrombosis & Haemostasis		Suppl	287-288		CN-00506236	0.168453
608	354	J. L. Denis;Y. Hebert;A. Langley;D. Lozeau;L. H. Trottier	2002	Summer	Explaining diffusion patterns for complex health care innovations	Health Care Manage Rev	27	3	60-73	Why are some less solidly supported health care innovations widely adopted while others with apparently stronger scientific support remain underused? Drawing on four case studies, the authors argue that the way in which the distribution of benefits and risks map onto the interests, values, and power distribution of the adopting system is critical to understanding how innovations diffuse.	12146784	0.168541
609	3899	M. Moia;G. Graziani;P. M. Tenconi;I. Martinelli;C. Ponticelli	1997		Rationale for the use of a low molecular weight heparin during hemodialysis with polysulphone membrane in uremic patients	Ann Ital Med Int		2	67-71	We carried out an open, randomized, cross-over study to test the rationale for use of a low molecular weight heparin during hemodialysis with polysulphone membranes. Ten uremic patients (6 men, 4 women, mean age 50 +/- 11 years, range 31-70) in chronic hemodialysis underwent paired filtration dialysis with either low molecular weight heparin or unfractionated heparin, then crossed over to the oth…	CN-00143216	0.168728
610	2152	R. C. Bourge;J. A. Tallaj	2005		Ultrafiltration: A new approach toward mechanical diuresis in heart failure	J Am Coll Cardiol	46	11	2052-2053			0.168811
611	28	N. L. Metzger;M. M. Chesson	2010	Dec	Subcutaneous unfractionated heparin for treatment of venous thromboembolism in end-stage renal disease	Ann Pharmacother	44	12	2023-7	OBJECTIVE: To report 3 cases of venous thromboembolism (VTE) in patients with end-stage renal disease (ESRD) treated with subcutaneous unfractionated heparin (UFH) bridged with warfarin. CASE SUMMARIES: Three patients with ESRD were successfully treated for VTE with unmonitored, fixed-dose subcutaneous UFH every 12 hours and dose-adjusted warfarin. The first patient was initiated on continuous in…	21098749	0.169
612	3031	D. Tsuzuki;K. Sumino;M. Yokoyama	2000		Analysis of 7-ketocholesterol in low density lipoprotein and fatty acid composition in erythrocyte membranes of patients on maintenance hemodialysis and healthy controls	Clinica Chimica Acta	295	2012-01-02	155-168	We established a method to quantify 7-ketocholesterol (7-KC) in low density lipoprotein by using the heparin-citrate method and gas chromatography-mass spectrometry. We examined the concentration of 7-ketocholesterol in LDL using this method to assess the pathological conditions in uremic patients with hemodialysis and healthy controls. We also examined the fatty acid composition in erythrocyte m…		0.169125
613	571	R. Virtanen;E. Iisalo;K. Irjala	1982	Aug	Protein binding of doxepin and desmethyldoxepin	Acta Pharmacol Toxicol (Copenh)	51	2	159-64	The protein binding of doxepin (DOX) and desmethyldoxepin (DDOX) were studied in serum and plasma samples from healthy volunteers and psychiatric patients. Binding was measured by equilibrium dialysis (16 hrs at 37 degrees) and drug concentrations by radioimmunoassay. In addition, albumin and alpha 1-acid glycoprotein concentrations of the samples were measured by radial immunodiffusion. The mean…	7113722	0.169469
614	2171	J. A. Wooley;I. F. Btaiche;K. L. Good	2005		Metabolic and nutritional aspects of acute renal failure in critically ill patients requiring continuous renal replacement therapy	Nutrition in Clinical Practice	20	2	176-191	Acute renal failure (ARF) is rarely an isolated process but is often a complication of underlying conditions such as sepsis, trauma, and multiple-organ failure in critically ill patients. As such, concomitant clinical conditions significantly affect patient outcome. Poor nutritional status is a major factor in increasing patients' morbidity and mortality. Malnutrition in ARF patients is caused by…		0.169479
615	1146	Z. Kikic;M. Lorenz;G. Sunder-Plassmann;M. Schillinger;H. Regele;G. Gyori;F. Muhlbacher;W. C. Winkelmayer;G. A. Bohmig	2009		Effect of hemodialysis before transplant surgery on renal allograft function-A pair of randomized controlled trials	Transplantation	88	12	1377-1385	BACKGROUND: Hemodialysis immediately before kidney transplant surgery has been suggested to adversely affect early graft function. On the other hand, considering its profound antiinflammatory effects, a beneficial impact of regional citrate anticoagulation on the evolution of graft function can be speculated. We sought to assess the clinical impact of preoperative hemodialysis and dialysis antico…		0.169619
616	3507	G. Jean;T. Vanel;C. Chazot;B. Charra;J. C. Terrat;J. M. Hurot	2001		[Prevalence of stenosis and thrombosis of central veins in hemodialysis after a tunneled jugular catheter]	Nephrologie	22	8	501-4	Central venous stenosis (ST) and thrombosis (TB) related to catheter (KT) had been reported mostly for the subclavian vein. We performed a systematic cavographic study to evaluate the prevalence of these complications in 51 hemodialysis patients with present or previous history of tunneled internal jugular catheter. Each of them had used one or several KT (1.8 +/- 1.4 KT) for a mean 28 +/- 26 mon…	11811018	0.169655
617	564	K. C. Grontoft;H. Mulec;A. Gutierrez;R. Olander	1985		Thromboprophylactic effect of ticlopidine in arteriovenous fistulas for haemodialysis	Scand J Urol Nephrol	19	1	55-7	When constructing arteriovenous fistulas for haemodialysis in chronic renal failure patients, one of the main problems is still their clotting tendency. Ticlopidine is an effective inhibitor of platelet aggregation. In this randomized double-blind study placebo or ticlopidine 250 mg twice daily was given to chronic uremic patients up to 4 weeks after construction of an arteriovenous fistula. 42 p…	3895411	0.16977
618	2679	M. A. de Gregorio Ariza;P. Gamboa;M. J. Gimeno;E. Alfonso;A. Mainar;J. Medrano;P. Lopez-Marin;R. Tobio;M. Herrera	2003		Percutaneous treatment of superior vena cava syndrome using metallic stents	European Radiology	13	4	853-862	The purpose of this study was to evaluate the results of treatment of superior vena cava syndrome (SVCS) in patients with benign and malignant disease using expandable metallic stent. From January 1995 to April 2000, 87 expandable stents were implanted in 82 patients (59 men, 23 women; mean age 57.8 years, age range 39-79 years) for the treatment of SVCS. The SVCS was defined as symptomatic bilat…		0.170806
619	822	P. A. Jacobson;D. Schladt;W. S. Oetting;R. Leduc;W. Guan;A. J. Matas;V. Lamba;R. B. Mannon;B. A. Julian;A. Israni	2011		Genetic determinants of mycophenolate-related anemia and leukopenia after transplantation	Transplantation	91	3	309-316	Background: Mycophenolate-related anemia and leukopenia are well-known toxicities after transplantation. Toxicity leads to dose reduction, addition of colony-stimulating factors or erythropoietin, or discontinuation of immunosuppressive therapy. The causes of and risk factors associated with toxicity are unclear. Methods: We studied the association between mycophenolate-related anemia and leukope…		0.170821
620	2773	K. G. Fischer;A. H. Sutor	2002		Hirudin	Semin Thromb Hemost	28	5	403-404			0.170982
621	475	S. Noble;D. H. Peters;K. L. Goa	1995	Mar	Enoxaparin. A reappraisal of its pharmacology and clinical applications in the prevention and treatment of thromboembolic disease	Drugs	49	3	388-410	Enoxaparin (enoxaparin sodium) is a low molecular weight derivative of unfractionated heparin which has been evaluated for the treatment and prevention of thromboembolic disease. Since a previous review in Drugs, well controlled clinical trials have confirmed the effectiveness of enoxaparin as prophylaxis in patients with a high risk for deep venous thrombosis (DVT), i.e. those undergoing hip or …	7774513	0.17107
622	2874	S. A. Kozek-Langenecker;C. K. Spiss;T. Gamsjager;C. Domenig;M. Zimpfer	2002		Anticoagulation with prostaglandins and unfractionated heparin during continuous venovenous haemofiltration: A randomized controlled trial	Wien Klin Wochenschr	114	3	96-101	Background: The objective of this prospective, randomized, controlled clinical study was to compare efficacy, safety, and costs of fixed-dose prostaglandins with adjusted-dose unfractionated heparin as anticoagulants for continuous venovenous haemofiltration. Patients and Methods: Perioperative critically ill patients requiring continuous haemofiltration for acute renal failure received unfractio…		0.171316
623	3694	J. A. Sjøland;R. S. Pedersen;J. Jespersen;J. Gram	2005		Intraperitoneal heparin ameliorates the systemic inflammatory response in PD patients	Nephron Clin Pract		4	c105-10	BACKGROUND: Patients with end-stage renal disease (ESRD) suffer from high mortality rates of cardiovascular diseases, conditions closely linked to the magnitude of their chronic low-grade inflammation. As heparins have been suggested to possess anti-inflammatory properties, we set out to investigate the impact of long-term treatment with intraperitoneal heparin on local and systemic inflammation …	CN-00551521	0.17134
624	3969	C. Bernis;N. Gomez	1993		Effectiveness and safety of a low-molecular-weight heparin, enoxaparin, in haemodialysis [abstract]	Nephrology Dialysis Transplantation		9	978-979	European Dialysis and Transplant Association - European Renal Association XXXth Annual Congress, Glasgow, UK, 15-18 September 1993	CN-00724945	0.171591
625	106	K. K. Bhomi;S. Shrestha;C. L. Bhattachan	2008	Dec	Role of systemic anticoagulation in patients undergoing vascular access surgery	Nepal Med Coll J	10	4	222-4	The role of per-operative systemic heparin to improve primary patency rate of vascular access surgery is controversial. The aim of this study was to assess the risk and benefit of systemic heparin during creation of vascular access for hemodialysis in patients with chronic renal failure. Patients undergoing creation of side to end radio-cephalic arteriovenous fistula over distal forearm for hemod…	19558057	0.171861
626	3588	S. Stuard;G. Belcaro;M. Dugall;M. R. Cesarone;M. Hosoi;B. M. Errichi;E. Ippolito;P. Bavera;U. Cornelli	2010		Patency of arteriovenous fistula for dialysis improbe with topical spraygel heparin	Panminerva medica		2 Suppl 1	33-6	AIM: Vascular access for hemodialysis can be provided by a native arteriovenous fistula (AVF), a synthetic arteriovenous graft (AVG), or a central venous catheter. The mature, native fistula is considered the preferred type of vascular access. This study evaluates the results of a retrospective registry assessing topically applied heparin (added to antiplatelet therapy) efficacy in patients with …	CN-00772437	0.171939
627	3917	V. de Précigout;D. Higueret;N. Larroumet;C. Combe;A. Iron;V. Blanchetier;L. Potaux;M. Aparicio	1996		Improvement in lipid profiles and triglyceride removal in patients on polyamide membrane hemodialysis	Blood Purif		2	170-6	Cardiovascular morbidity and mortality in hemodialyzed patients are increased due to the frequently abnormal lipid metabolism. It has been reported that this abnormal lipid metabolism could be partially corrected by some highly permeable membranes, such as polysulfone or cellulose triacetate. We investigated the influence of 4 months of dialysis with a polyamide membrane upon the course of lipid …	CN-00125794	0.172208
628	1317	J. H. Ix;G. M. Chertow	2009		Dialysis: Phosphorus binders and survival: Need for randomized trials	Nature Reviews Nephrology	5	7	368-370	An observational study suggests that administration of phosphorus binders dramatically improves survival rates in patients on incident hemodialysis-even in those without hyperphosphatemia. randomized clinical trials should drive changes in the relevant clinical practice. (copyright) 2009 Macmillan Publishers Limited. All rights reserved.		0.172432
629	2667	J. M. Symons;P. D. Brophy;M. J. Gregory;N. McAfee;M. J. G. Somers;T. E. Bunchman;S. L. Goldstein	2003		Continuous renal replacement therapy in children up to 10 kg	American Journal of Kidney Diseases	41	5	984-989	Background: There is growing use of continuous renal replacement therapy (CRRT) for pediatric patients, but no large studies reporting CRRT use and outcome in young children. We describe a cohort of patients weighing 10 kg or less who underwent CRRT at five US children's hospitals between 1993 and 2001. Methods: We reviewed records of 85 patients weighing 10 kg or less who underwent at least 24 h…		0.173033
630	2454	C. J. Wiedermann;N. C. Kaneider	2004		Comparison of mechanisms after post-hoc analyses of the drotrecogin alfa (activated) and antithrombin III trials in severe sepsis	Annals of Medicine	36	3	194-203	Severe sepsis is a heterogeneous syndrome in a heterogeneous population. The current scheme of classification does not enable distinction between systemic inflammatory response syndrome, sepsis and severe sepsis on the basis of the underlying biochemical, immunological and abnormal coagulation features. Planning, implementation and assessment of results of intervention studies on severe sepsis th…		0.173346
631	3593	M. Braide;B. Haraldsson;U. Persson	2009		Citrate supplementation of PD fluid: effects on net ultrafiltration and clearance of small solutes in single dwells	Nephrology Dialysis Transplantation		1	286-92	Background. Inflammatory reactions affect the general performance as well as the technique survival of peritoneal dialysis (PD). Anti-inflammatory additives like heparin and sodium citrate have shown favourable results in these respects. The present study is the first to evaluate citrate-supplemented PD fluids (PDFs) in humans. Methods. Crossover design was used to evaluate sodium citrate and hep…	CN-00753460	0.173457
632	499	M. D. Freedman	1992	Jul	Pharmacodynamics, clinical indications, and adverse effects of heparin	J Clin Pharmacol	32	7	584-96	Heparins are a heterogenous group of naturally occurring glycosaminoglycans characterized by anticoagulant activity and a wide range of molecular weights (low molecular weight or fractionated heparins evolving within the past two decades). Cofactors for endogenous inhibitors of coagulation (antithrombin III and heparin cofactor II), heparin administration results in a hypocoagulable state. Variou…	1322434	0.173817
633	1389	S. T. Crowley;A. J. Peixoto	2009		Acute Kidney Injury in the Intensive Care Unit	Clinics in Chest Medicine	30	1	29-43	Acute kidney injury (AKI) is common among critically ill patients and results in increased mortality in this population. This review focuses on the diagnosis and management of AKI. The authors first explore new aspects of diagnosis, including new criteria that take into account even modest changes in renal function, and the development of novel biomarkers to allow earlier identification and bette…		0.173955
634	644	K. McKeage	2011		Eculizumab: A review of its use in paroxysmal nocturnal haemoglobinuria	Drugs	71	17	2327-2345	Eculizumab is a humanized monoclonal antibody indicated for the treatment of paroxysmal nocturnal haemoglobinuria (PNH). It binds specifically and with high affinity to the complement protein C5, thereby preventing the formation of the terminal complement complex C5b-9, which mediates cell lysis. In patients with PNH, eculizumab inhibits terminal complement mediated intravascular haemolysis.In cl…		0.173984
635	4071	K. C. Gröntoft;H. Mulec;A. Gutierrez;R. Olander	1985		Thromboprophylactic effect of ticlopidine in arteriovenous fistulas for haemodialysis	Scand J Urol Nephrol		1	55-7	When constructing arteriovenous fistulas for haemodialysis in chronic renal failure patients, one of the main problems is still their clotting tendency. Ticlopidine is an effective inhibitor of platelet aggregation. In this randomized double-blind study placebo or ticlopidine 250 mg twice daily was given to chronic uremic patients up to 4 weeks after construction of an arteriovenous fistula. 42 p…	CN-00039099	0.174071
636	2261	R. Scarpioni;E. Michieletti;L. Cristinelli;U. Ugolotti;F. Scolari;C. Ventrurelli;G. Cancarini;P. Pecchini;F. Malberti;R. Maroldi;G. Rozzi;L. Olivetti	2005		Atherosclerotic renovascular disease: Medica therapy versus medical therapy plus renal artery stenting in preventing renal failure progression. The rationale and study design of a prospective, multicenter and randomized trial (INTER)	J Nephrol	18	4	423-428	Background: Many studies suggest a major prevalence of atherosclerotic renovascular disease (ARVD), caused by mono or bilateral renal artery stenosis (RAS). Unfortunately, there is no definite therapy to cure this disease to date; therefore, ARVD is burdened by important clinical complications with high social and economic costs. The last few years have seen important advancements in both medical…		0.174096
637	3157	J. L. Vincent	1997		New therapies in sepsis	Chest	112	6 SUPPL.	330S-338S			0.174425
638	1332	P. Fraile;P. Garcia-Cosmes;T. Garcia;L. Corbacho;M. Alvarez;J. M. Tabernero	2009		Hypotension, as consequence of the interaction between tacrolimus and mirtazapine, in a patient with renal transplant	Nephrology Dialysis Transplantation	24	6	1999-2001	The prevalence of psychiatric disorders in dialyzed patients is estimated around 5-20 of the cases. This explains the high use of antidepressant drugs in these patients.We present the case of a 68-year-old woman with a history of renal failure, with chronic hemodialysis and a depressive syndrome in treatment with Mirtazapine. In November 2008, the patient received a renal graft.An immunosuppressa…		0.17449
639	2199	Z. Ricci;C. Ronco	2005		Pre- versus post-dilution CVVH [2]	Blood Purif	23	4	338			0.174514
640	3557	A. N. Teien;J. Bjoornson	1976	Jul	Heparin elimination in uraemic patients on Haemodialysis	Scand J Haematol	17	1	29-35	Heparin (100 U/kg bodyweight) was administered as single i.v. injections, and heparin concentration in plasma determined by polybrene titration. Mean concentration half-life was 74.7 min in the normal group (n = 6), 118.6 min in the nephrectomized patients (n = 5), and 97.8 min in the other uraemic patients (n = 6). The differences between the mean values for the normals and for the 2 patient gro…	959771	0.174554
641	1333	Y. Ikari;J. Kotani;K. Kozuma;E. Kyo;M. Nakamura;H. Yokoi	2009		Assessment of sirolimus-eluting coronary stent implantation with aspirin plus low dose ticlopidine administration - One year results from CYPHER stent Japan Post-Marketing Surveillance Registry (J-PMS)	Circulation Journal	73	6	1038-1044	Background: Clinical data of sirolimus-eluting stent (SES) implantation are under investigation in Japan. Methods and Results: The CYPHER stent Japan Post-Marketing Surveillance Registry (J-PMS) was conducted at 50 medical centers to assess the results of SES in daily clinical practice exclusively under aspirin plus low dose ticlopidine (200 mg/day). A total of 2,459 lesions in 2,054 patients wer…		0.175101
642	371	H. U. Meier-Kriesche;J. Gitomer;K. Finkel;T. DuBose	2001	Apr	Increased total to ionized calcium ratio during continuous venovenous hemodialysis with regional citrate anticoagulation	Crit Care Med	29	4	748-52	BACKGROUND: Citrate anticoagulation is commonly used for continuous venovenous hemodialysis (CVVHD) to minimize the risk of bleeding complications. We have previously reported a liver failure patient undergoing citrate-based CVVHD with elevated serum total to ionized calcium ratio. Diminished liver metabolism of citrate with resultant elevated systemic citrate was thought to be the cause. METHODS…	11373461	0.175469
643	932	M. Wolley;J. Freeman;J. Zoysa De;J. Wei	2010		Antimicrobial locks in a dialysis unit: Reduction in gram negative catheterassociated bloodstream infection without significant impact on rates of S. Aureus infection	Nephrology	15		35	Aim: To evaluate the impact of anti-microbial locks (AML) on catheter associated blood stream infections (CABSI) in a tertiary centre dialysis unit. Background: CABSI is a common complication of dialysis catheters. Small randomised trials suggest that AMLs can reduce CABSI rates. In December 2006, gentamicin-heparin AMLs were introduced in our unit. Methods: A retrospective audit was performed on…		0.17547
644	814	G. Sandhu;D. Djebali;A. Bansal;G. Chan;S. D. Smith	2011		Serum concentrations of aluminum in hemodialysis patients	American Journal of Kidney Diseases	57	3	523-525			0.175584
645	185	B. K. Meijers;P. Verhamme;F. Nevens;M. F. Hoylaerts;B. Bammens;A. Wilmer;J. Arnout;Y. Vanrenterghem;P. Evenepoel	2007	Sep	Major coagulation disturbances during fractionated plasma separation and adsorption	Am J Transplant	7	9	2195-9	Fractionated Plasma Separation and Adsorption (FPSA) is a novel nonbiologic detoxification system for the removal of protein-bound solutes. FPSA is used to bridge patients during fulminant liver failure, either to functional recovery or to liver transplantation. Besides liver failure associated protein bound solutes, several important uremic retention solutes share important protein binding. We o…	17640311	0.175639
646	2547	C. Pozzi;S. Andrulli;L. Del Vecchio;P. Melis;G. B. Fogazzi;P. Altieri;C. Ponticelli;F. Locatelli	2004		Corticosteroid Effectiveness in IgA Nephropathy: Long-Term Results of a Randomized, Controlled Trial	Journal of the American Society of Nephrology	15	1	157-163	Proteinuria plays a causal role in the progression of IgA nephropathy (IgAN). A previous controlled trial showed that steroids are effective in reducing proteinuria and preserving renal function in patients with IgAN. The objective of this study was to evaluate the long-term effectiveness of steroids in IgAN, examine the trend of proteinuria during follow-up (starting from the hypothesis that the…		0.175755
647	536	M. Hiraishi;Z. Yamazaki;K. Ichikawa;F. Kanai;Y. Idezuki;K. Onishi;T. Takahama;N. Inoue	1988	May	Plasma collection using nafamostat mesilate and dipyridamole as an anticoagulant	Int J Artif Organs	11	3	212-6	Nafamostat mesilate (FUT-175) is a strong protease inhibitor and is used as an anticoagulant in extracorporeal circulation. In the present study, we administered FUT and dipyridamole as anticoagulants during donor plasmapheresis, and the additional effect of dipyridamole was examined. In dogs weighing about 15 Kg, donor plasmapheresis was performed using a cellulose triacetate membrane plasmasepa…	3403059	0.17611
648	1730	M. M. C. Hovens;N. Vaessen;Y. W. J. Sijpkens;J. W. De Fijter	2007		Unusual presentation of central nervous system manifestations of Varicella zoster virus vasculopathy in renal transplant recipients	Transplant Infectious Disease	9	3	237-240	We describe 2 renal transplant recipients with severe but reversible neurological manifestations related to Varicella zoster virus (VZV) cerebral vasculopathy. To the best of our knowledge, this is the first description of cerebral VZV vasculopathy in solid organ transplant recipients. We review the published literature on the clinical presentation, diagnosis and treatment. In solid organ transpl…		0.176346
649	2115	J. D. Rompe	2006		The painful Achilles tendon - New therapeutic approaches?	Zeitschrift fur Orthopadie und Ihre Grenzgebiete	144	2	116-118			0.177302
650	2623	P. A. McCullough	2003		Acute coronary syndromes in patients with renal failure	Curr Cardiol Rep	5	4	266-270	As the rates of obesity and diabetes continue to rise sharply in the United States, there is a secondary epidemic of diabetic nephropathy, chronic kidney disease, and end-stage renal disease requiring renal replacement therapy. Cardiovascular disease is the leading cause of death in patients with renal disease. Many sources of information support the concept that the metabolic condition caused by…		0.177461
651	2353	M. Misra	2005		The basics of hemodialysis equipment	Hemodialysis International	9	1	30-36			0.177799
652	1549	M. A. Dimopoulos;E. Kastritis;S. V. Rajkumar	2008		Treatment of plasma cell dyscrasias with lenalidomide	Leukemia	22	7	1343-1353	Lenalidomide is an immunomodulatory drug, structurally related to thalidomide, with pleiotropic activity including antiangiogenic and antineoplastic properties. It is the product of advances in our understanding of the biology of myeloma cells, their interactions with the microenvironment and of the underlying molecular pathways. In preclinical and clinical studies, lenalidomide was more potent a…		0.177927
653	1919	J. P. Collet;G. Montalescot	2006		Does severe renal insufficiency increase the risk of bleeding after administration of low-molecular-weight heparin?	Nature Clinical Practice Nephrology	2	11	616-617			0.178091
654	988	E. T. Casey;B. P. Gupta;P. J. Erwin;V. M. Montori;M. H. Murad	2010		The dose of continuous renal replacement therapy for acute renal failure: A systematic review and meta-analysis	Ren Fail	32	5	555-561	Objectives: To conduct a systematic review of the literature to summarize the best available evidence regarding the mortality and morbidity associated with differing dosing regimens of continuous renal replacement therapy (CRRT) for patients with acute renal failure (ARF) in an intensive care unit setting. Patients and Methods: We searched for randomized controlled trials in electronic databases …		0.178183
655	3401	P. Traietti;M. G. Chiappini;A. Belfiglio;R. Bartoli;E. Bologna	1988		Effects of ticlopidine treatment in patients undergoing hemodialysis	Clinica Terapeutica	127	1	27-35			0.179623
656	664	R. L. McGill;T. Y. Ko	2011		Transplantation and the primary care physician	Adv Chronic Kidney Dis	18	6	433-438	Increasing appreciation of the survival benefits of kidney transplantation, compared with chronic dialysis, has resulted in more patients with kidney disease being referred and receiving organs. The evolving disparity between a rapidly increasing pool of candidates and a smaller pool of available donors has created new issues for the physicians who care for kidney patients and their potential liv…		0.17965
657	1765	E. R. Saad;E. P. Cohen;B. D. Shames	2007		Transplantation or dialysis for patients who have end stage renal disease with heart failure	Transplantation Reviews	21	3	171-176	Heart failure (HF) occurs in more than one third of patients with end stage renal disease (ESRD) at the initiation of dialysis. Heart failure alone is an independent predictor of poor outcomes for patients with ESRD. Historically, most transplant physicians and surgeons have considered patients who have ESRD with HF as exceedingly high risk for transplantation. However, recent data show that rena…		0.180631
658	2549	T. J. Rabelink	2004		Cardiovascular risk in patients with renal disease: Treating the risk or treating the risk factor?	Nephrology Dialysis Transplantation	19	1	23-26			0.180721
659	4000	M. Brahm;P. K. Nielsen	1991		Effect of subcutaneous recombinant human erythropoietin in CAPD patients with renal anaemia: The influence of frequency of rHuEpo injections [abstract]	Nephrology Dialysis Transplantation		10	821	28th Annual Congress. European Renal Association. European Dialysis and Transplant Association. Rimini, Italy, 6-9 Nov 1991	CN-00793132	0.180755
660	3116	B. Piraino	1998		Prevention of peritonitis	Peritoneal Dialysis International	18	3	244-246			0.180901
661	2535	A. L. Steiber;L. J. Weatherspoon;L. Spry;A. T. Davis	2004		Serum carnitine concentrations correlated to clinical outcome parameters in chronic hemodialysis patients	Clinical Nutrition	23	1	27-34	Carnitine metabolism and the therapeutic use of carnitine has been a major area of interest in dialysis patients. The purpose of this study was to determine whether any correlations exist between carnitine status and selected clinical parameters in hemodialysis (HD) patients. This study was an observational study of data from patients receiving HD at a Midwest dialysis center. The subjects (n=49)…		0.180939
662	3645	T. Inoue;K. Nagatoya;M. Kagitani;N. Shibahara;H. Ueda;Y. Katsuoka;S. Ohashi;Y. Kitagawa;K. Nishimoto;H. Yasuda;Group Hokusetsu Renal Osteodystrophy Study	2007		Influence of sevelamer on mineral metabolism and hyperparathyroidism in Japanese hemodialysis patients	Ther Apher Dial		3	210-4	In June 2003, sevelamer hydrochloride became widely available in Japan and was expected to control hyperphosphatemia in hemodialysis patients without inducing hypercalcemia. To evaluate the impact of sevelamer therapy on mineral metabolism, we recruited 954 hemodialysis patients from 21 renal units just before the general release of sevelamer in Japan. The serum calcium, phosphate, and parathyroi…	CN-00609756	0.181107
663	1102	Y. Misawa	2010		Heart valve replacement for patients with end-stage renal disease in Japan	Annals of Thoracic and Cardiovascular Surgery	16	1	2012-04-08	There is some controversy regarding the choice of prosthetic valves in patients with heart disease and concomitant end-stage renal disease requiring chronic dialysis. Dialysis patients tend to have a short life expectancy. In Japan, the 1-year survival of the dialysis patients was 80% in the 1980s, but exceeds 85% in the 2000s. The 5-year survival has been 54%-60% for the past 20 years. In additi…		0.181216
664	1728	T. Mettang;B. Krumme;J. Bohler;A. Roeckel	2007		Pentoxifylline as treatment for uraemic pruritus - An addition to the weak armentarium for a common clinical symptom? [6]	Nephrology Dialysis Transplantation	22	9	2727-2728			0.181231
665	871	K. I. Paraskevas;I. Kotsikoris;S. A. Koupidis;A. A. Tzovaras;D. P. Mikhailidis	2010		Cardiovascular events in chronic dialysis patients: Emphasizing the importance of vascular disease prevention	Int Urol Nephrol	42	4	999-1006	Cardiovascular disease is the leading cause of death in both chronic kidney disease and peritoneal dialysis/hemodialysis patients. Vascular disease prevention in these patients is therefore important to reduce the incidence of cardiovascular events and the high morbidity and mortality. This Editorial discusses the traditional, (1) smoking, (2) dyslipidemia, (3) body mass index, (4) glycemic contr…		0.181252
666	428	K. Fujisawa;Y. Matsumoto;H. Muramatsu;T. Shinzato;K. Hiramatsu;K. Horie;Z. Cai;H. Oka;I. Amano;T. Muramatsu;K. Maeda	1998	May	Increased serum midkine levels during hemodialysis using heparin in chronic renal failure	J Biochem	123	5	864-9	The heparin-binding growth factor midkine (MK) has been implicated in neuron growth, angiogenesis, and inflammation. In this study, to elucidate the involvement of MK in the development of pathologies associated with uremia, we examined the serum MK levels in patients receiving hemodialysis (HD) by a highly sensitive enzyme-linked immunoassay. Although no significant difference was found between …	9562618	0.181311
667	1184	D. J. R. Morgan;K. M. Ho	2009		Profound hypocalcaemia in a patient being anticoagulated with citrate for continuous renal replacement therapy	Anaesthesia	64	12	1363-1366	Citrate, as an anticoagulant for continuous renal replacement therapy in critically ill patients, has some potential advantages over heparin, including a prolonged dialysis filter life and reduced risk of bleeding. The key parameter involved in monitoring the adequacy and safety of citrate anticoagulation during continuous renal replacement therapy pertains to the ionised and total plasma calcium…		0.181947
668	1482	A. M. V. Silva;L. U. Signori;R. D. M. Plentz;H. Moreno Jr;E. Barros;A. Bello-Klein;B. D. Schaan;M. C. Irigoyen	2008		Hemodialysis improves endothelial venous function in end-stage renal disease	Brazilian Journal of Medical and Biological Research	41	6	482-488	The objective of the present study was to determine the acute effect of hemodialysis on endothelial venous function and oxidative stress. We studied 9 patients with end-stage renal disease (ESRD), 36.8 (plus or minus) 3.0 years old, arterial pressure 133.8 (plus or minus) 6.8/80.0 (plus or minus) 5.0 mmHg, time on dialysis 55.0 (plus or minus) 16.6 months, immediately before and after a hemodialy…		0.182022
669	2225	G. McVeigh	2005		Management of hyperkalaemia in adults	Ulster Medical Journal	74	2	75-77			0.182078
670	1934	M. S. Mano;J. L. M. Guimaraes;S. F. M. Chicata Sutmoller;A. B. Reiriz;C. S. S. Chicata Sutmoller;A. Di Leo	2006		Extensive deep vein thrombosis as a complication of testicular cancer treated with the BEP protocol (bleomycin, etoposide and cisplatin): Case report	Sao Paulo Medical Journal	124	6	343-345	Context: There are no reports in the literature of massive deep venous thrombosis (DVT) associated with cisplatin, bleomycin and etoposide (BEP) cancer treatment. Case Report: The patient was a 18-year-old adolescent with a nonseminomalous germ cell tumor of the right testicle, with the presence of pulmonary, liver, and massive retroperitoneal metastoses. Following radical orchiectomy, the patien…		0.182215
671	2779	V. Liebe;M. Bruckmann;K. G. Fischer;K. K. Haase;M. Borggrefe;G. Huhle	2002		Biological relevance of anti-recombinant hirudin antibodies - Results from in vitro and in vivo studies	Semin Thromb Hemost	28	5	483-489	This article provides an overview of the clinically relevant characteristics of antibodies directed toward recombinant (r) hirudin, with emphasis on the different ways in which these antibodies may influence pharmacokinetics and pharmacodynamics of r-hirudin. A high incidence of anti-hirudin antibody (AHAb) formation, mainly of the immunoglobulin G (IgG) subclass, was reported in up to 74% of pat…		0.18244
672	3692	S. H. Kim;E. K. Lee;J. W. Chang;W. K. Min;H. S. Chi;S. B. Kim	2005		Effects of Ginkgo biloba on haemostatic factors and inflammation in chronic peritoneal dialysis patients	Phytother Res		6	546-8	Ginkgo biloba extract decreased plasma D-dimer concentration, a marker of intravascular coagulation, in chronic peritoneal dialysis patients. Blood levels of fibrinogen, von Willebrand factor, hs-CRP, albumin and liver enzyme levels were not significantly changed. No bleeding episode was reported. These results suggest that Ginkgo biloba extract was effective in partially reversing the thrombogen…	CN-00523981	0.18262
673	2863	G. Nuthall;P. Skippen;C. Daoust;F. Al-Jofan;M. Seear	2002		Citrate anticoagulation in a piglet model of pediatric continuous renal replacement therapy	Crit Care Med	30	4	900-903	Objective: To develop pediatric guidelines for the use of citrate as a regional anticoagulant for continuous renal replacement therapy (CRRT) using a neonatal piglet model. Design: Prospective observational study. Setting: Animal laboratory in the research center of a tertiary-level children's hospital. Subjects: Ten neonatal piglets. Interventions and Measurements: Using a venovenous CRRT circui…		0.182773
674	3254	M. Camici;A. Sagripanti;G. Barsotti;U. Baicchi;L. Evangelisti;E. Morelli;S. Giovannetti	1995		Resistance of activated partial thromboplastin time to heparin infusion during hemodialysis	Minerva Medica	86	9	353-355	Activated partial thromboplastin time (aPTT) during heparin infusion in 10 patients on regular dialytic treatment was evaluated. At end-dialysis (3 hours) plasma heparinization ranged between 2000-4000 IU and from the clinical point of view dialytic performance was good. At end-dialysis aPTT was 53 (plus or minus) 14 seconds: this value is under the prescribed aPTT prolongation (1.5-2 times basel…		0.183033
675	3550	A. Heidland;W. H. Horl;N. Heller;H. Heine;S. Neumann;E. Heidbreder	1983	Dec	Proteolytic enzymes and catabolism: enhanced release of granulocyte proteinases in uremic intoxication and during hemodialysis	Kidney Int Suppl	16		S27-36	Proteinases are classified into four groups according to their catalytic mechanisms: the serine, cysteine (thiol), aspartic (carboxyl), and metallo-proteinases. Neutrophil granulocytes contain a variety of neutral proteinases and two acid proteinases. Lysosomal proteinases are released from cells during phagocytosis, cell death, or exposure to antigen-antibody complexes, complement factors, and t…	6376917	0.183077
676	2380	W. W. Bolten;E. Waldorf-Bolten	2004		Diagnosis, therapy and prognosis in systemic autoimmune disorders like lupus erythematosus	Versicherungsmedizin / herausgegeben von Verband der Lebensversicherungs-Unternehmen e.V. und Verband der Privaten Krankenversicherung e.V	56	4	163-169	Systemic lupus erythematosus (SLE) is the prototype of a systemic autoimmune disorder, in which immune complexes or cytotoxic antibodies give rise to tissue damage and organ failure, which often results in death. Due to more sensitive diagnostic tools and more sufficient therapeutic methods, the five-year survival rate in patients with systemic lupus erythematosus has improved dramatically during…		0.183078
677	2637	P. Passerini;C. Ponticelli	2003		Corticosteroids, cyclophosphamide, and chlorambucil therapy of membranous nephropathy	Seminars in Nephrology	23	4	355-361	Corticosteroids and cytotoxic agents have been studied widely in membranous nephropathy (MN). However, controlled studies with corticosteroids have not shown a clear benefit of these agents on the outcome of the disease. Some controlled trials reported that cytotoxic agents can reduce proteinuria significantly, but it was difficult to assess the efficacy of these drugs in protecting renal functio…		0.183243
678	1080	L. Scalone;F. Borghetti;G. Brunori;B. F. Viola;B. Brancati;L. Sottini;L. G. Mantovani;G. Cancarini	2010		Cost-benefit analysis of supplemented very low-protein diet versus dialysis in elderly CKD5 patients	Nephrology Dialysis Transplantation	25	3	907-913	Background. Dialysis increases patient life expectancy but is associated with clinically severe and costly complications. Health and economic benefits could derive from postponing dialysis with a supplemented very low-protein diet (sVLPD).Methods. An economic evaluation was conducted to compare benefits and costs of sVLPD versus dialysis in elderly CKD5 patients. Data from 57 patients aged (great…		0.183353
679	1937	C. P. Denton	2006		Systemic sclerosis: clinical features and management	Medicine	34	11	480-488	There have been substantial recent advances in understanding the pathogenic mechanisms underlying systemic sclerosis (SSc) and this has facilitated more logical treatment approaches. There have been positive clinical trials for immunosuppression in SSc lung fibrosis, in digital vasculopathy and in pulmonary arterial hypertension. Advances in management have occurred for many of the organ-based co…		0.183417
680	427	T. Sitter;M. Spannagl;B. Banas;H. Schiffl	1998		Prevalence of heparin-induced PF4-heparin antibodies in hemodialysis patients	Nephron	79	2	245-6		9647520	0.183535
681	2212	S. Ribot;S. W. Siddiqi;C. Chen	2005		Right heart complications of dual lumen tunneled venous catheters in hemodialysis patients	American Journal of the Medical Sciences	330	4	204-208	Seven hemodialysis patients with infected right atrial thrombi and/or tricuspid valve endocarditis are reported. All cases were attributed to use of tunneled venous catheters. Staphylococcus aureus was the preponderant organism isolated on blood culture. Therapeutic measures included antibiotics, catheter exchange, and surgery. One patient died with pulmonary embolism, and the remainder survived …		0.184104
682	3581	E. O. Garcés;J. A. Victorino;F. S. Thomé;L. M. Röhsig;E. Dornelles;M. Louzada;J. Stifft;F. de Holanda;F. V. Veronese	2010		Enoxaparin versus unfractioned heparin as anticoagulant for continuous venovenous hemodialysis: a randomized open-label trial	Ren Fail		3	320-7	AIM: In this study we aimed to compare the efficacy and safety of enoxaparin with unfractioned heparin (UFH) as anticoagulant for continuous venovenous hemodialysis (CVVHD).METHODS: An open-label randomized controlled trial was carried out in an intensive care unit (ICU) where 40 patients with acute renal failure (ARF) who needed continuous renal replacement therapy were randomized to receive UFH…	CN-00750463	0.184112
683	1811	D. C. Kress;S. Aronson;M. L. McDonald;M. I. Malik;A. B. Divgi;A. J. Tector;F. X. Downey Iii;A. J. Anderson;M. Stone;C. Clancy	2007		Positive Heparin-Platelet Factor 4 Antibody Complex and Cardiac Surgical Outcomes	Annals of Thoracic Surgery	83	5	1737-1743	Background: Given the large number of patients undergoing cardiac operations annually, it is important to identify populations at high risk for adverse outcomes. This observational study was conducted to determine the incidence of preoperative heparin-platelet factor 4 (HPF4) antibodies and to assess the associated risk of postoperative adverse outcomes in a nonselected cardiac surgery patient po…		0.184366
684	2846	T. Genuit;T. M. Scalea	2002		Acute renal failure in trauma: Risk factors, pathophysiology, and outcomes	International Journal of Intensive Care	9	2	75-85	A cute renal failure occurs in 1-10% of all hospitalised patients and in 5-35% of all patients admitted to the ICU. Following trauma, the incidence of ARF is reported to be between 0.1% and 8.4%. This wide range may be explained by the different patient populations described and the varying criteria that have been used to define the entity of ARF in the existing literature.		0.18444
685	4067	B. Fagher;G. Cederblad;M. Eriksson;M. Monti;U. Moritz;P. Nilsson-Ehle;H. Thysell	1985		L-carnitine and haemodialysis: double blind study on muscle function and metabolism and peripheral nerve function	Scand J Clin Lab Invest		2	169-78	Twenty-eight haemodialysis patients were randomized to L-carnitine, 2 g i.v. three times a week, and saline over a 6-week period. No obvious deficiency of carnitine was found in vastus lateralis with a median value of 12.9 mmol/kg dry weight; range 6.2-21.4. Female patients had lower total plasma carnitine compared to female controls, p less than 0.002, whereas no decrease was found in males. No …	CN-00038248	0.185072
686	2192	J. E. Schillerstrom;M. S. Horton;D. R. Royall	2005		The impact of medical illness on executive function	Psychosomatics	46	6	508-516	Executive function can be defined as one's ability to plan, initiate, sequence, monitor, and inhibit complex goal-directed behaviors. Although executive impairment is generally associated with dementia, recent studies have suggested that patients with chronic diseases, such as hypertension, chronic obstructive pulmonary disease, and diabetes, may also have executive deficits independent of psychi…		0.185722
687	1873	J. A. Diaz-Buxo;L. Gotloib	2007		Agents that modulate peritoneal membrane structure and function	Peritoneal Dialysis International	27	1	16-30	Extensive experience with chronic peritoneal dialysis has identified a series of functional and anatomical pathologic changes in the peritoneal membrane thought to be the result of repeated insults from bioincompatible solutions. Laboratory and clinical findings from recent investigations often conflict and are difficult to interpret due to variations in methodologies, animal models, study design…		0.185755
688	318	B. Naumnik;J. Borawski;M. Mysliwiec	2003	Jul	Different effects of enoxaparin and unfractionated heparin on extrinsic blood coagulation during haemodialysis: a prospective study	Nephrol Dial Transplant	18	7	1376-82	BACKGROUND: Heparin inhibits prothrombotic tissue factor (TF) and releases its inhibitor, tissue factor pathway inhibitor (TFPI), from the endothelium, but repeated administration of heparin depletes vascular stores of TFPI. We studied the anticoagulant effects of unfractionated heparin (UFH) vs low-molecular-weight enoxaparin-used for thrice-weekly maintenance haemodialysis (HD)-on plasma levels…	12808176	0.186068
689	2991	C. Gago Gomez;E. Gruss;S. Gonzalez;B. Marco;J. Fernandez;A. Jarriz;M. D. Pina;S. Martinez;A. Gonzalez;C. Galvez;C. Andrea;P. Hernando;J. Hernandez;C. Isaac Peral	2000		Compliance of haemodialysis patients with prescribed medication	EDTNA-ERCA Journal	26	4	2012-04-06	This study was designed to monitor the compliance of haemodialysis patients with their prescribed medicines and to analyse factors associated with non-compliance. We conducted a transversal and descriptive study of 121 haemodialysis patients. The patient compliance to prescribed medicines was evaluated according to the percentage of tablets prescribed and taken. Gender, duration of dialysis treat…		0.186684
690	3255	C. Gonzalez Segura;A. M. Castelao;J. Torras;S. Gil-Vernet;M. A. Lopez Costea;L. Riera;E. Franco;X. Fulladosa;J. M. Grino;J. Alsina	1995		Long-term follow up of transplanted non-heart-beating donor kidneys	Transplant Proc	27	5	2948-2950			0.186889
691	3138	J. Hegbrant;R. Ekman;H. Thysell	1998		Heparin and vasoactive peptides in hemodialysis patients	Blood Purif	16	3	135-139	Plasma concentrations of vasoactive peptides have been reported to be influenced by various procedural features of hemodialysis (HD), such as ultrafiltration and isovolemic diffusion, dialysate buffer and dialysate temperature, but also by sham HD thus reflecting an effect of the extracorporeal circulation per se. In the present study the effect of heparin administration was investigated in 9 sta…		0.187121
692	3724	T. Ono;H. Goto;K. Morishita;H. Kondo;H. Hirakata;M. Iida	2004		Immediate hemodialysis after percutaneous transvenous angioplasty increases patency rates of arterio-venous fistula	Clin Nephrol		4	301-5	BACKGROUND: It was reported that pathogenesis of access failure of hemodialysis patients through progressive stenosis was followed by thrombosis. Nonionic contrast media increase platelet degranulation within an angioplasty-damaged vessel by releasing procoagulant molecules, which might contribute to acute thrombosis and restenosis. An adequate level of heparin provides satisfactory thrombin inhi…	CN-00527665	0.187276
693	2780	S. G. Cooper;C. T. Sofocleous	2002		Dialysis access	Seminars in Roentgenology	37	4	327-342			0.18738
694	2254	P. Roderick;T. Nicholson;A. Armitage;R. Mehta;M. Mullee;K. Gerard;N. Drey;T. Feest;R. Greenwood;D. Lamping;J. Townsend	2005		An evaluation of the costs, effectiveness and quality of renal replacement therapy provision in renal satellite units in England and Wales	Health Technology Assessment	9	24	iii-92	Objectives: To survey of the structure, processes and organisation of renal satellite units (RSUs) in England and Wales (Phase 1), and to compare the effectiveness, acceptability, accessibility and economic impact of chronic haemodialysis performed in RSUs compared to main renal units (MRUs) (Phase 2). Data sources: Phase 1: all renal satellite units in England and Wales. Phase 2: haemodialysis p…		0.188222
695	931	E. Graham-Clarke;K. Sharma;J. Marriott;M. Elliott	2010		Anticoagulation for haemofiltration City Hospital, Birmingham	International Journal of Pharmacy Practice	18		46-47	Focal points: (bullet) To examine the appropriateness of anticoagulation (choice and dose modification) used in haemofiltration in a large District General Hospital. (bullet) The choice of anticoagulation generally followed guidelines although subsequent modifications in dose often deviated from recommendations. (bullet) Most patients received an appropriate anticoagulant, but further training on…		0.188354
696	978	G. Chacon;T. Nguyen;A. Khan;A. Sinha;S. Maddirala	2010		Warfarin-induced skin necrosis mimicking calciphylaxis: A case report and review of the literature	Journal of Drugs in Dermatology	9	7	859-863	Warfarin-induced skin necrosis (WISN) and calciphylaxis share similar early clinical findings and can both lead to significant morbidity and mortality. The authors reviewed the literature on both conditions and describe a case of extensive skin necrosis in a patient with end-stage renal disease who was initially suspected to have calciphylaxis. Further investigation supported a diagnosis of WISN.…		0.188853
697	2218	J. A. Ray;W. J. Valentine;K. Secnik;A. K. Oglesby;A. Cordony;A. Gordois;P. Davey;A. J. Palmer	2005		Review of the cost of diabetes complications in Australia, Canada, France, Germany, Italy and Spain	Current Medical Research and Opinion	21	10	1617-1629	Objectives: To provide a comprehensive source document on previously published cost data for diabetic complications in Australia, Canada, France, Germany, Italy and Spain for use in a peer-reviewed, validated diabetes model. Methods: A search for published cost of diabetes complications data was performed in peer-reviewed journals listed in PubMed and health economic conference proceedings from 1…		0.189197
698	1179	S. V. Brodsky;A. Satoskar;J. Chen;G. Nadasdy;J. W. Eagen;M. Hamirani;L. Hebert;E. Calomeni;T. Nadasdy	2009		Acute Kidney Injury During Warfarin Therapy Associated With Obstructive Tubular Red Blood Cell Casts: A Report of 9 Cases	American Journal of Kidney Diseases	54	6	1121-1126	Acute kidney injury (AKI) during warfarin therapy usually is hemodynamic secondary to massive blood loss. Here, we report pathological findings in kidney biopsy specimens from 9 patients with warfarin overdose, hematuria, and AKI. Kidney biopsy specimens from patients on warfarin therapy with AKI were identified in our database within a 5-year period. Each kidney biopsy specimen was evaluated by …		0.189204
699	2924	R. Ervo;F. Cavatorta;A. Zollo;S. Galli	2001		Implantation of permanent jugular catheters in patients on regular dialysis treatment: Ten years' experience	Journal of Vascular Access	2	2	68-72	Dual-lumen cuffed central venous catheter proved an important alternative vascular access compared to conventional arteriovenous (Cimino-Brescia) shunt in a selected group of patients on regular dialysis treatment. Typically, these catheters are used as bridging access, until fistula or graft is ready for use, or as permanent access when an arteriovenous fistula or graft is not planned (NKF-DOQI)…		0.189213
700	3552	I. H. Choo;P. Didisheim;M. L. Doerge;M. L. Johnson;M. L. Bach;L. M. Melchert;W. J. Johnson;W. F. Taylor	1982	Jan 1-15	Evaluation of a heparin assay method using a fluorogenic synthetic peptide substrate for thrombin	Thromb Res	25	2012-01-02	115-23	A heparin assay method based on thrombin cleavage of a fluorogenic synthetic peptide has been evaluated in normal subjects, in patients with chronic renal disease on hemodialysis, and in patients with other disorders. The method has satisfactory accuracy, sensitivity, and reproducibility. In contrast to methods commonly used to monitor heparin therapy, it measures heparin directly and is uninflue…	7064128	0.18925
701	3928	P. Lebon;J. P. Coquart	1995		Efficacy and safety of nadroparin calcium (fraxiparine®) in haemodialysis. [abstract]	ISN XIII International Congress of Nephrology; 1995 Jul 2-6; Madrid, Spain			559		CN-00509309	0.189336
702	3151	J. A. Beto;V. K. Bansal;T. S. Ing;J. T. Daugirdas	1998		Variation in blood sample collection for determination of hemodialysis adequacy	American Journal of Kidney Diseases	31	1	135-141	Inadequate dialysis has been associated with high morbidity and mortality in end-stage renal disease (ESRD) patients receiving maintenance hemodialysis. The accurate estimation of dialysis adequacy, measured either as a calculated urea kinetics (Kt/V) or a simple urea reduction ratio (URR) is dependent on the proper collection of blood samples for predialysis and postdialysis blood urea nitrogen …		0.189502
703	1794	T. Stompor	2007		An overview of the pathophysiology of vascular calcification in chronic kidney disease	Peritoneal Dialysis International	27	SUPPL. 2	S215-S222	Abnormalities of calcium-phosphate balance, with subsequent bone metabolism disorders, are among the key and earliest features of chronic kidney disease (CKD). Recently, another consequence of these abnormalities was brought to light - namely, vascular calcification. Most studies performed in patients on dialysis suggest that their vascular calcification is more advanced than that seen in the gen…		0.189576
704	2116	N. M. Isbel;B. Haluska;D. W. Johnson;E. Beller;C. Hawley;T. H. Marwick	2006		Increased targeting of cardiovascular risk factors in patients with chronic kidney disease does not improve atheroma burden or cardiovascular function	American Heart Journal	151	3	745-753	Background: Although multiple risk factor intervention (MRFI) is recommended to reduce the increased morbidity and mortality of cardiovascular disease (CVD) in chronic kidney disease (CKD), its efficacy is unknown. We studied the efficacy of a MRFI program in CKD. Methods: This randomized controlled study of 200 patients with stage 4 or 5 CKD compared a physician-supervised, nurse-driven MRFI cli…		0.189926
705	3545	A. Rydzewski;M. Rowinski;M. Mysliwiec	1986		Shortening of bleeding time after intranasal administration of 1-deamino-8-D-arginine vasopressin to patients with chronic uremia	Folia Haematol Int Mag Klin Morphol Blutforsch	113	6	823-30	1-deamino-8-D-arginine vasopressin (DDAVP) was administered intranasally in a dose of 2 micrograms/kg BW to 17 uremic patients (16 maintained on chronic hemodialysis and 1 treated conservatively). The bleeding time was significantly shortened 120 minutes after DDAVP administration (from 18.1 +/- 7.5 minutes to 12.3 +/- 6.4 minutes p less than 0.001). Factor VIII related antigen (VIII: Ag) did not…	2436997	0.190128
706	136	A. Lambing;P. Kuriakose;J. Lanzon;E. Kachalsky	2009	Jan	Dialysis in the haemophilia patient: a practical approach to care	Haemophilia	15	1	33-42	The major focus of care for patients with haemophilia is to ensure health with minimal joint dysfunction. As this population ages, additional coexisting conditions can develop including rare instances of nephrotic syndrome in haemophilia B inhibitor patients undergoing immune tolerance, hypertension, diabetes, and coronary artery disease, all of which can adversely affect the renal system over ti…	18783442	0.19026
707	1049	S. O. Trerotola	2010		Catheter coatings	Journal of Vascular Access	11		S37-S38	As I postulated in 2000, the ideal dialysis catheter should be easy to insert and remove, inexpensive, durable, free of infection and thrombosis and ideally invisible to the body. As I also stated at that time, such a catheter did not exist, although many of the tenets of the ideal catheter had been met then as now: current catheters deliver high flows reliably, are (relatively) inexpensive, are …		0.190585
708	3930	C. H. D'Uscio;F. T. Aweeka;T. Prueksaritanont;S. J. Tomlanovich;S. K. Gupta;M. V. Lantz;J. G. Gambertoglio;M. R. Garovoy;L. Z. Benet	1995		Immunopharmacodynamic studies of cyclosporine in patients awaiting renal transplantation	J Clin Pharmacol		10	967-973	The immunopharmacodynamics of cyclosporine were investigated in eight hemodialysis patients awaiting renal transplantation. cyclosporine was administered orally (10 mg/kg) and intravenously (4 mg/kg), with both administrations separated by at least one week. Plasma samples were processed at 37 [degree] C and analyzed for specific cyclosporine and its four major metabolites (AM1, AM1c, AM9, and AM…	CN-00358968	0.190716
709	2872	K. Welcker;J. Lederle;M. Schorr;M. Siebeck	2002		Surgery and adjuvant therapy in patients with diffuse peritonitis: Cost analysis	World Journal of Surgery	26	3	307-313	In a prospective, randomized, controlled trial the effect of high dose intravenous antithrombin III and intraabdominal donor serum was analyzed in 36 patients with diffuse secondary peritonitis. The direct cost for treatment was 25,370 euros per patient, and the post acute hospital care costs and societal costs were 6273 euros. The cost for intensive care of these patients accounted for approxima…		0.190792
710	242	T. L. Ortel	2005		Thrombosis and the antiphospholipid syndrome	Hematology Am Soc Hematol Educ Program			462-8	The antiphospholipid syndrome is an antibody-mediated hypercoagulable state characterized by recurrent venous and arterial thromboembolic events. Several studies have determined that the frequency of antiphospholipid syndrome in patients presenting with a venous thromboembolic event is between 4% and 14%. Because of the high risk for recurrent thromboembolism in these patients, current recommenda…	16304421	0.190837
711	1371	C. J. White;J. W. Olin	2009		Diagnosis and management of atherosclerotic renal artery stenosis: Improving patient selection and outcomes	Nature Clinical Practice Cardiovascular Medicine	6	3	176-190	Renal artery stenosis (RAS) is common among patients with atherosclerosis, and is found in 20-30% of individuals who undergo diagnostic cardiac catheterization. Renal artery duplex ultrasonography is the diagnostic procedure of choice for screening outpatients for RAS. Percutaneous renal artery stent placement is the preferred method of revascularization for hemodynamically significant RAS, and i…		0.191143
712	49	T. Shinoda	2010		Anticoagulation in acute blood purification for acute renal failure in critical care	Contrib Nephrol	166		119-25	The correct selection of anticoagulation in acute blood purification is crucial for avoiding exacerbation of bleeding in critical care patients with acute renal failure, as these patients frequently exhibit hemorrhagic complications. The mode of acute blood purification is determined mainly by the patient's hemodynamic stability, and continuous renal replacement therapies (CRRTs) have been extens…	20472999	0.191358
713	1274	D. Padhi;R. Harris	2009		Clinical pharmacokinetic and pharmacodynamic profile of cinacalcet hydrochloride	Clin Pharmacokinet	48	5	303-311	Cinacalcet hydrochloride (cinacalcet) is a calcimimetic approved for the treatment of secondary hyperparathyroidism in patients with chronic kidney disease (CKD) receiving dialysis and for the treatment of hypercalcaemia in patients with parathyroid carcinoma.Following oral administration, peak plasma concentrations of cinacalcet occur within 26 hours. The absolute bioavailability is 2025, and ad…		0.191444
714	3938	K. Holtug;H. Hove;P. B. Mortensen	1995		Stimulation of butyrate absorption in the human rectum in vivo	Scandinavian Journal of Gastroenterology		10	982-988	Background: Models of short-chain fatty acid absorption have focused on the stimulation of sodium absorption, an effect mainly located in the proxima, colon of man. With the present efforts to utilize butyrate enemas as a treatment of ulcerative colitis, it seemed important to assess the transport in the rectum. Methods: Non-equilibrium dialysis of the rectum was applied by placing dialysis bags …	CN-00381934	0.1916
[truncated: 3,022 more rows]

## Sheet: Pairs
Pair 1	Pair 2	Pair 3							password
Sapna	Teresa	Elliot							meta
Pragya	Sham	Danielle
[truncated: 3 more rows]

## Sheet: Pair 1 SA&P
Serial #	Record	Author	Year	Date	Title	Journal	Volume	Issue	Pages	Abstract	Accession ID	Random Sort	Screener	Eligible Fulltext (Yes=retrieve full text)
[truncated: 1,246 more rows]

[truncated: 3 more sheets: Pair 2 T&SH, Pair 3 E&D, Sheet1]
